# Supplementary material for: An investigation of causes of false positive single nucleotide polymorphisms using simulated reads from a small eukaryote genome
Source: BMC Bioinformatics. 2015 Nov 11;16:382. doi: 10.1186/s12859-015-0801-z (PMC4642669; doi:10.1186/s12859-015-0801-z)
Supplement: Supplementary file 1 — Supplementary materials. This supplementary pack file is comprised of the following ones: ANOVA_FullResults.xlsx – comprises the multifactorial ANOVA results; avgPctOfMismapping.xlsx – details the average percentages of reads containing the alternate allele and across the mappings; readMappingStats.xlsx – brings the alignment rates of reads, in the mappings, retrieved with the SAMtools flagstat command; snpNumbersStats.xlsx – details the SNP numbers computed in the experiment; SupplementalData.pdf – contains all the additional information and files mentioned in the manuscript. (ZIP 1362 kb) [file 12859_2015_801_MOESM1_ESM.zip]

Archive with 5 entries (5 files):
- 12859_2015_801_MOESM1_ESM/ANOVA_FullResults.xlsx
- 12859_2015_801_MOESM1_ESM/avgPctOfMismapping.xlsx
- 12859_2015_801_MOESM1_ESM/readMappingStats.xlsx
- 12859_2015_801_MOESM1_ESM/snpNumbersStats.xlsx
- 12859_2015_801_MOESM1_ESM/SupplementalData.pdf
