# Supplementary material for: An investigation of causes of false positive single nucleotide polymorphisms using simulated reads from a small eukaryote genome
Source: BMC Bioinformatics. 2015 Nov 11;16:382. doi: 10.1186/s12859-015-0801-z (PMC4642669; doi:10.1186/s12859-015-0801-z)
Supplement: Supplementary file 1 — Supplementary materials. This supplementary pack file is comprised of the following ones: ANOVA_FullResults.xlsx – comprises the multifactorial ANOVA results; avgPctOfMismapping.xlsx – details the average percentages of reads containing the alternate allele and across the mappings; readMappingStats.xlsx – brings the alignment rates of reads, in the mappings, retrieved with the SAMtools flagstat command; snpNumbersStats.xlsx – details the SNP numbers computed in the experiment; SupplementalData.pdf – contains all the additional information and files mentioned in the manuscript. (ZIP 1362 kb) [file 12859_2015_801_MOESM1_ESM.zip › 12859_2015_801_MOESM1_ESM/ANOVA_FullResults.xlsx]

## Sheet: ANOVA, full dataset
Source of variation	d.f.		s.s.	m.s.	v.r.	F prob	perm prob.	Percentage SS
replicate stratum	1		0.01693	0.01693	8.82
replicate.*Units* stratum
length	5		40.7936	8.15872	4247.34	0	0.001	1.18099		3773.74
assembly	2		1516.32	758.158	394688	0	0.001	43.8979		350679
Mapper	1		265.907	265.907	138428	0	0.001	7.69811		122993
stringency	1		371.945	371.945	193630	0	0.001	10.768		172040
MAPQ	1		55.6922	55.6922	28992.7	0	0.001	1.61231		25760
variantCaller	1		73.4541	73.4541	38239.4	0	0.001	2.12653		33975.6
depthFilter	1		5.92562	5.92562	3084.81	0	0.001	0.171549		2740.84
length.assembly	10		29.9353	2.99353	1558.4	0	0.001	0.86664		1384.63
length.Mapper	5		42.5939	8.51879	4434.78	0	0.001	1.23311		3940.29
assembly.Mapper	2		59.3987	29.6994	15461.1	0	0.001	1.71962		13737.2
length.stringency	5		20.8559	4.17119	2171.47	0	0.001	0.603788		1929.35
assembly.stringency	2		62.5513	31.2757	16281.8	0	0.001	1.81089		14466.3
Mapper.stringency	1		138.196	138.196	71943.1	0	0.001	4.00082		63921.1
length.MAPQ	5		8.98477	1.79695	935.47	0	0.001	0.260113		831.17
assembly.MAPQ	2		10.5433	5.27163	2744.35	0	0.001	0.305231		2438.34
Mapper.MAPQ	1		45.3498	45.3498	23608.6	0	0.001	1.3129		20976.2
stringency.MAPQ	1		25.5489	25.5489	13300.5	0	0.001	0.73965		11817.4
length.variantCaller	5		3.06453	0.61291	319.07	0	0.001	0.0887194		283.49
assembly.variantCaller	2		5.31926	2.65963	1384.57	0	0.001	0.153995		1230.19
Mapper.variantCaller	1		31.3359	31.3359	16313.1	0	0.001	0.907185		14494.1
stringency.variantCaller	1		13.9119	13.9119	7242.37	0	0.001	0.402755		6434.82
MAPQ.variantCaller	1		90.0768	90.0768	46892.9	0	0.001	2.60776		41664.2
length.depthFilter	5		0.2579	0.05158	26.85	0	0.001	0.00746631		23.86
assembly.depthFilter	2		3.6951	1.84755	961.81	0	0.001	0.106975		854.57
Mapper.depthFilter	1		0.17388	0.17388	90.52	0	0.001	0.0050339		80.43
stringency.depthFilter	1		1.3087	1.3087	681.3	0	0.001	0.0378874		605.33
MAPQ.depthFilter	1		0.97894	0.97894	509.62	0	0.001	0.0283407		452.8
variantCaller.depthFilter	1		0.00058	0.00058	0.3	0.5833	0.571	1.67912e-05		0.27
length.assembly.Mapper	10		49.7019	4.9702	2587.43	0	0.001	1.43889		2298.92
length.assembly.stringency	10		11.8855	1.18855	618.75	0	0.001	0.344091		549.75
length.Mapper.stringency	5		10.2562	2.05124	1067.85	0	0.001	0.296921		948.78
assembly.Mapper.stringency	2		186.924	93.4618	48655.2	0	0.001	5.41151		43229.9
length.assembly.MAPQ	10		8.91299	0.8913	464	0	0.001	0.258035		412.26
length.Mapper.MAPQ	5		1.67128	0.33426	174.01	0	0.001	0.0483842		154.61
assembly.Mapper.MAPQ	2		0.06596	0.03298	17.17	0	0.001	0.00190957		15.25
length.stringency.MAPQ	5		2.20235	0.44047	229.3	0	0.001	0.0637589		203.74
assembly.stringency.MAPQ	2		5.27291	2.63645	1372.51	0	0.001	0.152653		1219.47
Mapper.stringency.MAPQ	1		14.8452	14.8452	7728.26	0	0.001	0.429775		6866.53
length.assembly.variantCaller	10		1.94176	0.19418	101.09	0	0.001	0.0562147		89.81
length.Mapper.variantCaller	5		2.555	0.511	266.02	0	0.001	0.0739683		236.36
assembly.Mapper.variantCaller	2		0.94172	0.47086	245.12	0	0.001	0.0272632		217.79
length.stringency.variantCaller	5		0.07328	0.01466	7.63	0	0.001	0.00212149		6.78
assembly.stringency.variantCaller	2		12.1141	6.05703	3153.22	0	0.001	0.350707		2801.63
Mapper.stringency.variantCaller	1		27.105	27.105	14110.5	0	0.001	0.7847		12537.2
length.MAPQ.variantCaller	5		4.7012	0.94024	489.48	0	0.001	0.136102		434.9
assembly.MAPQ.variantCaller	2		7.77691	3.88845	2024.29	0	0.001	0.225145		1798.57
Mapper.MAPQ.variantCaller	1		31.8527	31.8527	16582.2	0	0.001	0.922148		14733.2
stringency.MAPQ.variantCaller	1		12.2634	12.2634	6384.2	0	0.001	0.355031		5672.33
length.assembly.depthFilter	10		0.35252	0.03525	18.35	0	0.001	0.0102056		16.31
length.Mapper.depthFilter	5		0.04127	0.00825	4.3	0.0008	0.001	0.00119478		3.82
assembly.Mapper.depthFilter	2		0.14072	0.07036	36.63	0	0.001	0.0040739		32.55
length.stringency.depthFilter	5		0.0258	0.00516	2.69	0.0206	0.022	0.00074692		2.39
assembly.stringency.depthFilter	2		1.20633	0.60316	314	0	0.001	0.0349237		278.99
Mapper.stringency.depthFilter	1		0.11651	0.11651	60.65	0	0.001	0.00337301		53.89
length.MAPQ.depthFilter	5		0.01166	0.00233	1.21	0.3011	0.329	0.000337562		1.08
assembly.MAPQ.depthFilter	2		0.43659	0.2183	113.64	0	0.001	0.0126395		100.97
Mapper.MAPQ.depthFilter	1		0.00502	0.00502	2.61	0.1065	0.093	0.000145331		2.32
stringency.MAPQ.depthFilter	1		0.12232	0.12232	63.68	0	0.001	0.00354121		56.58
length.variantCaller.depthFilter	5		0.01271	0.00254	1.32	0.2524	0.266	0.00036796		1.18
assembly.variantCaller.depthFilter	2		0.04168	0.02084	10.85	0	0.001	0.00120665		9.64
Mapper.variantCaller.depthFilter	1		0.03902	0.03902	20.31	0	0.001	0.00112964		18.05
stringency.variantCaller.depthFilter	1		0.08023	0.08023	41.76	0	0.001	0.00232269		37.11
MAPQ.variantCaller.depthFilter	1		0.00868	0.00868	4.52	0.034	0.042	0.000251289		4.01
length.assembly.Mapper.stringency	10		22.4487	2.24487	1168.65	0	0.001	0.649899		1038.34
length.assembly.Mapper.MAPQ	10		3.99722	0.39972	208.09	0	0.001	0.115721		184.89
length.assembly.stringency.MAPQ	10		2.89545	0.28955	150.73	0	0.001	0.0838244		133.93
length.Mapper.stringency.MAPQ	5		1.41782	0.28356	147.62	0	0.001	0.0410465		131.16
assembly.Mapper.stringency.MAPQ	2		24.1803	12.0902	6294.01	0	0.001	0.700031		5592.2
length.assembly.Mapper.variantCaller	10		5.34898	0.5349	278.46	0	0.001	0.154855		247.41
length.assembly.stringency.variantCaller	10		0.24069	0.02407	12.53	0	0.001	0.00696807		11.13
length.Mapper.stringency.variantCaller	5		0.85264	0.17053	88.78	0	0.001	0.0246843		78.88
assembly.Mapper.stringency.variantCaller	2		14.2243	7.11217	3702.52	0	0.001	0.411801		3289.67
length.assembly.MAPQ.variantCaller	10		2.01755	0.20175	105.03	0	0.001	0.0584089		93.32
length.Mapper.MAPQ.variantCaller	5		1.95807	0.39161	203.87	0	0.001	0.0566869		181.14
assembly.Mapper.MAPQ.variantCaller	2		0.64855	0.32428	168.81	0	0.001	0.0187758		149.99
length.stringency.MAPQ.variantCaller	5		0.17458	0.03492	18.18	0	0.001	0.00505416		16.15
assembly.stringency.MAPQ.variantCaller	2		8.65352	4.32676	2252.46	0	0.001	0.250523		2001.31
Mapper.stringency.MAPQ.variantCaller	1		19.9619	19.9619	10392	0	0.001	0.577906		9233.21
length.assembly.Mapper.depthFilter	10		0.03764	0.00376	1.96	0.0355	0.038	0.00108969		1.74
length.assembly.stringency.depthFilter	10		0.09153	0.00915	4.76	0	0.001	0.00264983		4.23
length.Mapper.stringency.depthFilter	5		0.06247	0.01249	6.5	0	0.001	0.00180853		5.78
assembly.Mapper.stringency.depthFilter	2		0.1268	0.0634	33.01	0	0.001	0.00367091		29.33
length.assembly.MAPQ.depthFilter	10		0.04033	0.00403	2.1	0.0228	0.023	0.00116757		1.87
length.Mapper.MAPQ.depthFilter	5		0.0063	0.00126	0.66	0.6569	0.641	0.000182388		0.58
assembly.Mapper.MAPQ.depthFilter	2		0.01572	0.00786	4.09	0.0172	0.017	0.0004551		3.64
length.stringency.MAPQ.depthFilter	5		0.00976	0.00195	1.02	0.4071	0.409	0.000282556		0.9
assembly.stringency.MAPQ.depthFilter	2		0.06042	0.03021	15.73	0	0.001	0.00174918		13.97
Mapper.stringency.MAPQ.depthFilter	1		0.00136	0.00136	0.71	0.4007	0.418	3.93725e-05		0.63
length.assembly.variantCaller.depthFilter	10		0.05862	0.00586	3.05	0.0009	0.003	0.00169707		2.71
length.Mapper.variantCaller.depthFilter	5		0.00228	0.00046	0.24	0.9461	0.944	6.60069e-05		0.21
assembly.Mapper.variantCaller.depthFilter	2		0.00219	0.00109	0.57	0.5665	0.556	6.34014e-05		0.51
length.stringency.variantCaller.depthFilter	5		0.00522	0.00104	0.54	0.7432	0.735	0.000151121		0.48
assembly.stringency.variantCaller.depthFilter	2		0.05119	0.02559	13.32	0	0.001	0.00148197		11.84
Mapper.stringency.variantCaller.depthFilter	1		0.00566	0.00566	2.95	0.0866	0.082	0.000163859		2.62
length.MAPQ.variantCaller.depthFilter	5		0.02927	0.00585	3.05	0.01	0.012	0.000847378		2.71
assembly.MAPQ.variantCaller.depthFilter	2		0.036	0.018	9.37	0.0001	0.001	0.00104221		8.33
Mapper.MAPQ.variantCaller.depthFilter	1		0.0288	0.0288	14.99	0.0001	0.001	0.000833772		13.32
stringency.MAPQ.variantCaller.depthFilter	1		0.09548	0.09548	49.7	0	0.001	0.00276418		44.16
length.assembly.Mapper.stringency.MAPQ	10		3.30155	0.33015	171.87	0	0.001	0.0955812		152.71
length.assembly.Mapper.stringency.variantCaller	10		0.26993	0.02699	14.05	0	0.001	0.00781458		12.49
length.assembly.Mapper.MAPQ.variantCaller	10		5.54954	0.55495	288.9	0	0.001	0.160661		256.69
length.assembly.stringency.MAPQ.variantCaller	10		0.19913	0.01991	10.37	0	0.001	0.00576489		9.21
length.Mapper.stringency.MAPQ.variantCaller	5		0.51838	0.10368	53.97	0	0.001	0.0150073		47.95
assembly.Mapper.stringency.MAPQ.variantCaller	2		12.8487	6.42436	3344.45	0	0.001	0.371976		2971.53
length.assembly.Mapper.stringency.depthFilter	10		0.03398	0.0034	1.77	0.0632	0.068	0.000983735		1.57
length.assembly.Mapper.MAPQ.depthFilter	10		0.01366	0.00137	0.71	0.7146	0.705	0.000395462		0.63
length.assembly.stringency.MAPQ.depthFilter	10		0.01953	0.00195	1.02	0.4277	0.446	0.000565401		0.9
length.Mapper.stringency.MAPQ.depthFilter	5		0.00954	0.00191	0.99	0.4208	0.419	0.000276187		0.88
assembly.Mapper.stringency.MAPQ.depthFilter	2		0.00531	0.00265	1.38	0.252	0.249	0.000153727		1.23
length.assembly.Mapper.variantCaller.depthFilter	10		0.01231	0.00123	0.64	0.7789	0.773	0.000356379		0.57
length.assembly.stringency.variantCaller.depthFilter	10		0.03513	0.00351	1.83	0.0528	0.06	0.00101703		1.62
length.Mapper.stringency.variantCaller.depthFilter	5		0.00676	0.00135	0.7	0.621	0.631	0.000195705		0.62
assembly.Mapper.stringency.variantCaller.depthFilter	2		0.00082	0.00041	0.21	0.8073	0.798	2.37393e-05		0.19
length.assembly.MAPQ.variantCaller.depthFilter	10		0.05146	0.00515	2.68	0.0033	0.006	0.00148979		2.38
length.Mapper.MAPQ.variantCaller.depthFilter	5		0.00878	0.00176	0.91	0.4716	0.495	0.000254185		0.81
assembly.Mapper.MAPQ.variantCaller.depthFilter	2		0.00104	0.00052	0.27	0.7637	0.767	3.01084e-05		0.24
length.stringency.MAPQ.variantCaller.depthFilter	5		0.00849	0.0017	0.88	0.4914	0.498	0.000245789		0.79
assembly.stringency.MAPQ.variantCaller.depthFilter	2		0.08136	0.04068	21.18	0	0.001	0.0023554		18.82
Mapper.stringency.MAPQ.variantCaller.depthFilter	1		0.02144	0.02144	11.16	0.0009	0.005	0.000620697		9.92
length.assembly.Mapper.stringency.MAPQ.variantCaller	10		0.34035	0.03403	17.72	0	0.001	0.00985327		15.74
length.assembly.Mapper.stringency.MAPQ.depthFilter	10		0.00978	0.00098	0.51	0.8841	0.905	0.000283135		0.45
length.assembly.Mapper.stringency.variantCaller.depthFilter	10		0.02517	0.00252	1.31	0.2211	0.219	0.000728682		1.16
length.assembly.Mapper.MAPQ.variantCaller.depthFilter	10		0.00975	0.00097	0.51	0.8853	0.874	0.000282266		0.45
length.assembly.stringency.MAPQ.variantCaller.depthFilter	10		0.04098	0.0041	2.13	0.0205	0.021	0.00118639		1.9
length.Mapper.stringency.MAPQ.variantCaller.depthFilter	5		0.00354	0.00071	0.37	0.8704	0.853	0.000102484		0.33
assembly.Mapper.stringency.MAPQ.variantCaller.depthFilter	2		0.00861	0.0043	2.24	0.1073	0.107	0.000249263		1.99
length.assembly.Mapper.stringency.MAPQ.variantCaller.depthFilter	10		0.02162	0.00216	1.13	0.3404	0.345	0.000625908
Residual	575		1.10452	0.00192				0.0319763
Total	1151		3454.18

## Sheet: ANOVA, Control only
Source of variation	d.f.	s.s.	m.s.	v.r.	F pr.	Percentage SS		m.s.	v.r.	perm prob.
replicate stratum	1	0.049029	0.049029	9.58				0.04903	9.58
replicate.*Units* stratum
length	5	42.8979	8.57957	1676.96	<.001	11.8866		8.57957	1676.96	0.001
Mapper	1	9.74855	9.74855	1905.45	<.001	2.70123		9.74855	1905.45	0.001
stringency	1	25.9711	25.9711	5076.3	<.001	7.19634		25.9711	5076.3	0.001
MAPQ	1	3.02468	3.02468	591.2	<.001	0.83811		3.02468	591.2	0.001
variantCaller	1	11.4781	11.4781	2243.51	<.001	3.18048		11.4781	2243.51	0.001
depthFilter	1	0.015068	0.015068	2.95	0.088	0.0041752		0.01507	2.95	0.081
length.Mapper	5	89.3162	17.8632	3491.54	<.001	24.7487		17.8632	3491.54	0.001
length.stringency	5	25.3922	5.07843	992.63	<.001	7.03592		5.07843	992.63	0.001
Mapper.stringency	1	19.101	19.101	3733.47	<.001	5.2927		19.101	3733.47	0.001
length.MAPQ	5	16.7344	3.34688	654.18	<.001	4.63695		3.34688	654.18	0.001
Mapper.MAPQ	1	16.7887	16.7887	3281.51	<.001	4.65199		16.7887	3281.51	0.001
stringency.MAPQ	1	1.13376	1.13376	221.6	<.001	0.314153		1.13376	221.6	0.001
length.variantCaller	5	3.75554	0.751108	146.81	<.001	1.04062		0.75111	146.81	0.001
Mapper.variantCaller	1	5.99576	5.99576	1171.93	<.001	1.66137		5.99576	1171.93	0.001
stringency.variantCaller	1	0.430185	0.430185	84.08	<.001	0.1192		0.43018	84.08	0.001
MAPQ.variantCaller	1	10.461	10.461	2044.7	<.001	2.89864		10.461	2044.7	0.001
length.depthFilter	5	0.00416	0.000832	0.16	0.976	0.0011527		0.00083	0.16	0.985
Mapper.depthFilter	1	0.002971	0.002971	0.58	0.447	0.000823236		0.00297	0.58	0.464
stringency.depthFilter	1	0.00065	0.00065	0.13	0.722	0.000180109		0.00065	0.13	0.707
MAPQ.depthFilter	1	0.013942	0.013942	2.73	0.1	0.00386319		0.01394	2.73	0.089
variantCaller.depthFilter	1	0.010268	0.010268	2.01	0.158	0.00284516		0.01027	2.01	0.182
length.Mapper.stringency	5	30.7402	6.14805	1201.69	<.001	8.51782		6.14805	1201.69	0.001
length.Mapper.MAPQ	5	5.55082	1.11016	216.99	<.001	1.53808		1.11016	216.99	0.001
length.stringency.MAPQ	5	4.75377	0.950754	185.83	<.001	1.31722		0.95075	185.83	0.001
Mapper.stringency.MAPQ	1	3.20587	3.20587	626.62	<.001	0.888316		3.20587	626.62	0.001
length.Mapper.variantCaller	5	7.79021	1.55804	304.53	<.001	2.15859		1.55804	304.53	0.001
length.stringency.variantCaller	5	0.118957	0.023791	4.65	<.001	0.0329618		0.02379	4.65	0.002
Mapper.stringency.variantCaller	1	0.004876	0.004876	0.95	0.33	0.00135109		0.00488	0.95	0.343
length.MAPQ.variantCaller	5	5.17259	1.03452	202.21	<.001	1.43327		1.03452	202.21	0.001
Mapper.MAPQ.variantCaller	1	6.77154	6.77154	1323.56	<.001	1.87633		6.77155	1323.56	0.001
stringency.MAPQ.variantCaller	1	0.14394	0.14394	28.13	<.001	0.0398844		0.14394	28.13	0.001
length.Mapper.depthFilter	5	0.00683	0.001366	0.27	0.931	0.00189253		0.00137	0.27	0.93
length.stringency.depthFilter	5	0.009109	0.001822	0.36	0.878	0.00252402		0.00182	0.36	0.891
Mapper.stringency.depthFilter	1	0.001829	0.001829	0.36	0.551	0.000506798		0.00183	0.36	0.527
length.MAPQ.depthFilter	5	0.003192	0.000638	0.12	0.987	0.000884473		0.00064	0.12	0.979
Mapper.MAPQ.depthFilter	1	0.003502	0.003502	0.68	0.409	0.000970371		0.0035	0.68	0.419
stringency.MAPQ.depthFilter	1	0.000433	0.000433	0.08	0.771	0.00011998		0.00043	0.08	0.769
length.variantCaller.depthFilter	5	0.001517	0.000303	0.06	0.998	0.000420346		0.0003	0.06	1
Mapper.variantCaller.depthFilter	1	0.005764	0.005764	1.13	0.29	0.00159715		0.00576	1.13	0.308
stringency.variantCaller.depthFilter	1	1.7e-05	1.7e-05	0	0.955	4.71054e-06		2e-05	0	0.962
MAPQ.variantCaller.depthFilter	1	0.010006	0.010006	1.96	0.164	0.00277257		0.01001	1.96	0.157
length.Mapper.stringency.MAPQ	5	4.58898	0.917797	179.39	<.001	1.27156		0.9178	179.39	0.001
length.Mapper.stringency.variantCaller	5	0.542241	0.108448	21.2	<.001	0.15025		0.10845	21.2	0.001
length.Mapper.MAPQ.variantCaller	5	7.41833	1.48367	290	<.001	2.05555		1.48367	290	0.001
length.stringency.MAPQ.variantCaller	5	0.057487	0.011497	2.25	0.051	0.0159291		0.0115	2.25	0.056
Mapper.stringency.MAPQ.variantCaller	1	0.119937	0.119937	23.44	<.001	0.0332334		0.11994	23.44	0.001
length.Mapper.stringency.depthFilter	5	0.011072	0.002214	0.43	0.825	0.00306794		0.00221	0.43	0.815
length.Mapper.MAPQ.depthFilter	5	0.006351	0.00127	0.25	0.94	0.0017598		0.00127	0.25	0.932
length.stringency.MAPQ.depthFilter	5	0.008662	0.001732	0.34	0.889	0.00240016		0.00173	0.34	0.884
Mapper.stringency.MAPQ.depthFilter	1	0.001451	0.001451	0.28	0.595	0.000402058		0.00145	0.28	0.589
length.Mapper.variantCaller.depthFilter	5	0.006427	0.001285	0.25	0.939	0.00178086		0.00129	0.25	0.943
length.stringency.variantCaller.depthFilter	5	0.008855	0.001771	0.35	0.884	0.00245364		0.00177	0.35	0.881
Mapper.stringency.variantCaller.depthFilter	1	0.000455	0.000455	0.09	0.766	0.000126076		0.00046	0.09	0.77
length.MAPQ.variantCaller.depthFilter	5	0.001505	0.000301	0.06	0.998	0.000417021		0.0003	0.06	0.998
Mapper.MAPQ.variantCaller.depthFilter	1	0.005964	0.005964	1.17	0.282	0.00165257		0.00596	1.17	0.277
stringency.MAPQ.variantCaller.depthFilter	1	8e-06	8e-06	0	0.969	2.21672e-06		1e-05	0	0.97
length.Mapper.stringency.MAPQ.variantCaller	5	0.475503	0.095101	18.59	<.001	0.131757		0.0951	18.59	0.001
length.Mapper.stringency.MAPQ.depthFilter	5	0.010072	0.002014	0.39	0.853	0.00279085		0.00201	0.39	0.857
length.Mapper.stringency.variantCaller.depthFilter	5	0.008281	0.001656	0.32	0.898	0.00229459		0.00166	0.32	0.912
length.Mapper.MAPQ.variantCaller.depthFilter	5	0.00655	0.00131	0.26	0.936	0.00181494		0.00131	0.26	0.946
length.stringency.MAPQ.variantCaller.depthFilter	5	0.008987	0.001797	0.35	0.881	0.00249021		0.0018	0.35	0.886
Mapper.stringency.MAPQ.variantCaller.depthFilter	1	0.000402	0.000402	0.08	0.78	0.00011139		0.0004	0.08	0.79
length.Mapper.stringency.MAPQ.variantCaller.depthFilter	5	0.008259	0.001652	0.32	0.899	0.00228849		0.00165	0.32	0.904
Residual	191	0.977184	0.005116			0.270768		0.00512
Total	383	360.893
