# Supplementary material for: An investigation of causes of false positive single nucleotide polymorphisms using simulated reads from a small eukaryote genome
Source: BMC Bioinformatics. 2015 Nov 11;16:382. doi: 10.1186/s12859-015-0801-z (PMC4642669; doi:10.1186/s12859-015-0801-z)
Supplement: Supplementary file 1 — Supplementary materials. This supplementary pack file is comprised of the following ones: ANOVA_FullResults.xlsx – comprises the multifactorial ANOVA results; avgPctOfMismapping.xlsx – details the average percentages of reads containing the alternate allele and across the mappings; readMappingStats.xlsx – brings the alignment rates of reads, in the mappings, retrieved with the SAMtools flagstat command; snpNumbersStats.xlsx – details the SNP numbers computed in the experiment; SupplementalData.pdf – contains all the additional information and files mentioned in the manuscript. (ZIP 1362 kb) [file 12859_2015_801_MOESM1_ESM.zip › 12859_2015_801_MOESM1_ESM/avgPctOfMismapping.xlsx]

## Sheet: averagePercentageOfMismapping
readLength	reference	replicate	mapper	stringency	mapq	variantCaller	avgPctOfMismapping
1000	CONTROL	1stCONTROL	Bowtie	RELAXED	0	GATK	100
1000	CONTROL	1stCONTROL	Bowtie	RELAXED	0	FREEBAYES	100
1000	CONTROL	1stCONTROL	Bowtie	RELAXED	20	GATK	99.1379
1000	CONTROL	1stCONTROL	Bowtie	RELAXED	20	FREEBAYES	98.5663
1000	CONTROL	1stCONTROL	BWA	RELAXED	0	FREEBAYES	100
1000	CONTROL	1stCONTROL	BWA	STRICT	0	FREEBAYES	100
1000	CONTROL	2ndCONTROL	Bowtie	RELAXED	0	GATK	100
1000	CONTROL	2ndCONTROL	Bowtie	RELAXED	20	GATK	100
1000	CONTROL	2ndCONTROL	Bowtie	RELAXED	20	FREEBAYES	98.9761
1000	CONTROL	2ndCONTROL	BWA	RELAXED	0	FREEBAYES	100
1000	CONTROL	2ndCONTROL	BWA	STRICT	0	FREEBAYES	100
1000	Allpaths	1stAssy	Bowtie	RELAXED	0	GATK	89.8747
1000	Allpaths	1stAssy	Bowtie	RELAXED	0	FREEBAYES	90.0903
1000	Allpaths	1stAssy	Bowtie	RELAXED	20	GATK	90.1871
1000	Allpaths	1stAssy	Bowtie	RELAXED	20	FREEBAYES	84.9672
1000	Allpaths	1stAssy	Bowtie	STRICT	0	GATK	61.5412
1000	Allpaths	1stAssy	Bowtie	STRICT	0	FREEBAYES	68.9422
1000	Allpaths	1stAssy	Bowtie	STRICT	20	GATK	61.6185
1000	Allpaths	1stAssy	Bowtie	STRICT	20	FREEBAYES	62.1838
1000	Allpaths	1stAssy	BWA	RELAXED	0	FREEBAYES	87.9116
1000	Allpaths	1stAssy	BWA	RELAXED	20	FREEBAYES	83.6254
1000	Allpaths	1stAssy	BWA	RELAXED	0	GATK	84.0543
1000	Allpaths	1stAssy	BWA	RELAXED	20	GATK	83.6468
1000	Allpaths	1stAssy	BWA	STRICT	0	FREEBAYES	57.9526
1000	Allpaths	2ndAssy	Bowtie	RELAXED	0	GATK	87.9541
1000	Allpaths	2ndAssy	Bowtie	RELAXED	0	FREEBAYES	89.6916
1000	Allpaths	2ndAssy	Bowtie	RELAXED	20	GATK	87.9464
1000	Allpaths	2ndAssy	Bowtie	RELAXED	20	FREEBAYES	83.9262
1000	Allpaths	2ndAssy	Bowtie	STRICT	0	GATK	58.7888
1000	Allpaths	2ndAssy	Bowtie	STRICT	0	FREEBAYES	66.2032
1000	Allpaths	2ndAssy	Bowtie	STRICT	20	GATK	58.6917
1000	Allpaths	2ndAssy	Bowtie	STRICT	20	FREEBAYES	56.92
1000	Allpaths	2ndAssy	BWA	RELAXED	0	FREEBAYES	87.3015
1000	Allpaths	2ndAssy	BWA	RELAXED	20	FREEBAYES	83.0807
1000	Allpaths	2ndAssy	BWA	RELAXED	0	GATK	82.3987
1000	Allpaths	2ndAssy	BWA	RELAXED	20	GATK	82.2175
1000	Allpaths	2ndAssy	BWA	STRICT	0	FREEBAYES	52.7528
1000	Velvet	1stAssy	Bowtie	RELAXED	0	GATK	86.4083
1000	Velvet	1stAssy	Bowtie	RELAXED	0	FREEBAYES	89.8666
1000	Velvet	1stAssy	Bowtie	RELAXED	20	GATK	87.0298
1000	Velvet	1stAssy	Bowtie	RELAXED	20	FREEBAYES	84.8983
1000	Velvet	1stAssy	Bowtie	STRICT	0	GATK	60.1322
1000	Velvet	1stAssy	Bowtie	STRICT	0	FREEBAYES	70.5152
1000	Velvet	1stAssy	Bowtie	STRICT	20	GATK	60.0884
1000	Velvet	1stAssy	Bowtie	STRICT	20	FREEBAYES	58.6263
1000	Velvet	1stAssy	BWA	RELAXED	0	GATK	70.4199
1000	Velvet	1stAssy	BWA	RELAXED	20	GATK	71.7206
1000	Velvet	1stAssy	BWA	RELAXED	0	FREEBAYES	79.9372
1000	Velvet	1stAssy	BWA	RELAXED	20	FREEBAYES	70.7746
1000	Velvet	1stAssy	BWA	STRICT	0	FREEBAYES	55.0266
1000	Velvet	2ndAssy	Bowtie	RELAXED	0	GATK	86.6565
1000	Velvet	2ndAssy	Bowtie	RELAXED	0	FREEBAYES	90.025
1000	Velvet	2ndAssy	Bowtie	RELAXED	20	GATK	87.5058
1000	Velvet	2ndAssy	Bowtie	RELAXED	20	FREEBAYES	84.465
1000	Velvet	2ndAssy	Bowtie	STRICT	0	GATK	59.2648
1000	Velvet	2ndAssy	Bowtie	STRICT	0	FREEBAYES	70.4877
1000	Velvet	2ndAssy	Bowtie	STRICT	20	GATK	59.5582
1000	Velvet	2ndAssy	Bowtie	STRICT	20	FREEBAYES	57.2688
1000	Velvet	2ndAssy	BWA	RELAXED	0	GATK	69.675
1000	Velvet	2ndAssy	BWA	RELAXED	20	GATK	70.1813
1000	Velvet	2ndAssy	BWA	RELAXED	0	FREEBAYES	80.5928
1000	Velvet	2ndAssy	BWA	RELAXED	20	FREEBAYES	67.9937
1000	Velvet	2ndAssy	BWA	STRICT	0	FREEBAYES	52.965
100	CONTROL	1stCONTROL	BWA	RELAXED	0	FREEBAYES	100
100	CONTROL	1stCONTROL	BWA	STRICT	0	FREEBAYES	100
100	CONTROL	2ndCONTROL	BWA	RELAXED	0	FREEBAYES	100
100	CONTROL	2ndCONTROL	BWA	STRICT	0	FREEBAYES	100
100	Allpaths	1stAssy	Bowtie	RELAXED	0	GATK	96.5098
100	Allpaths	1stAssy	Bowtie	RELAXED	0	FREEBAYES	96.0409
100	Allpaths	1stAssy	Bowtie	RELAXED	20	GATK	96.5465
100	Allpaths	1stAssy	Bowtie	RELAXED	20	FREEBAYES	94.2489
100	Allpaths	1stAssy	Bowtie	STRICT	0	GATK	96.1224
100	Allpaths	1stAssy	Bowtie	STRICT	0	FREEBAYES	96.2004
100	Allpaths	1stAssy	Bowtie	STRICT	20	GATK	96.2398
100	Allpaths	1stAssy	Bowtie	STRICT	20	FREEBAYES	94.5552
100	Allpaths	1stAssy	BWA	RELAXED	0	GATK	96.6847
100	Allpaths	1stAssy	BWA	RELAXED	0	FREEBAYES	97.244
100	Allpaths	1stAssy	BWA	RELAXED	20	GATK	97.0028
100	Allpaths	1stAssy	BWA	RELAXED	20	FREEBAYES	96.9339
100	Allpaths	1stAssy	BWA	STRICT	0	FREEBAYES	96.636
100	Allpaths	2ndAssy	Bowtie	RELAXED	0	GATK	96.2678
100	Allpaths	2ndAssy	Bowtie	RELAXED	0	FREEBAYES	96.0479
100	Allpaths	2ndAssy	Bowtie	RELAXED	20	GATK	96.2181
100	Allpaths	2ndAssy	Bowtie	RELAXED	20	FREEBAYES	93.7635
100	Allpaths	2ndAssy	Bowtie	STRICT	0	GATK	94.4481
100	Allpaths	2ndAssy	Bowtie	STRICT	0	FREEBAYES	95.7091
100	Allpaths	2ndAssy	Bowtie	STRICT	20	GATK	94.6165
100	Allpaths	2ndAssy	Bowtie	STRICT	20	FREEBAYES	93.5272
100	Allpaths	2ndAssy	BWA	RELAXED	0	GATK	96.0518
100	Allpaths	2ndAssy	BWA	RELAXED	0	FREEBAYES	97.1715
100	Allpaths	2ndAssy	BWA	RELAXED	20	GATK	96.1794
100	Allpaths	2ndAssy	BWA	RELAXED	20	FREEBAYES	96.5642
100	Allpaths	2ndAssy	BWA	STRICT	0	FREEBAYES	95.516
100	Velvet	1stAssy	Bowtie	RELAXED	0	GATK	95.7698
100	Velvet	1stAssy	Bowtie	RELAXED	0	FREEBAYES	91.4656
100	Velvet	1stAssy	Bowtie	RELAXED	20	GATK	95.7858
100	Velvet	1stAssy	Bowtie	RELAXED	20	FREEBAYES	80.2377
100	Velvet	1stAssy	Bowtie	STRICT	0	GATK	92.6919
100	Velvet	1stAssy	Bowtie	STRICT	0	FREEBAYES	97.4691
100	Velvet	1stAssy	Bowtie	STRICT	20	GATK	96.3799
100	Velvet	1stAssy	Bowtie	STRICT	20	FREEBAYES	96.2746
100	Velvet	1stAssy	BWA	RELAXED	0	GATK	97.0563
100	Velvet	1stAssy	BWA	RELAXED	0	FREEBAYES	97.3212
100	Velvet	1stAssy	BWA	RELAXED	20	GATK	97.1564
100	Velvet	1stAssy	BWA	RELAXED	20	FREEBAYES	97.2963
100	Velvet	1stAssy	BWA	STRICT	0	FREEBAYES	97.1111
100	Velvet	2ndAssy	Bowtie	RELAXED	0	GATK	96.8408
100	Velvet	2ndAssy	Bowtie	RELAXED	0	FREEBAYES	91.6966
100	Velvet	2ndAssy	Bowtie	RELAXED	20	GATK	96.5335
100	Velvet	2ndAssy	Bowtie	RELAXED	20	FREEBAYES	79.4113
100	Velvet	2ndAssy	Bowtie	STRICT	0	GATK	96.1451
100	Velvet	2ndAssy	Bowtie	STRICT	0	FREEBAYES	97.855
100	Velvet	2ndAssy	Bowtie	STRICT	20	GATK	96.2233
100	Velvet	2ndAssy	Bowtie	STRICT	20	FREEBAYES	96.2611
100	Velvet	2ndAssy	BWA	RELAXED	0	GATK	96.6916
100	Velvet	2ndAssy	BWA	RELAXED	0	FREEBAYES	97.7041
100	Velvet	2ndAssy	BWA	RELAXED	20	GATK	96.8481
100	Velvet	2ndAssy	BWA	RELAXED	20	FREEBAYES	97.4225
100	Velvet	2ndAssy	BWA	STRICT	0	FREEBAYES	97.1485
150	CONTROL	1stCONTROL	BWA	RELAXED	0	FREEBAYES	100
150	CONTROL	1stCONTROL	BWA	STRICT	0	FREEBAYES	100
150	CONTROL	2ndCONTROL	BWA	RELAXED	0	FREEBAYES	100
150	CONTROL	2ndCONTROL	BWA	STRICT	0	FREEBAYES	100
150	Allpaths	1stAssy	Bowtie	RELAXED	0	GATK	95.8027
150	Allpaths	1stAssy	Bowtie	RELAXED	0	FREEBAYES	94.309
150	Allpaths	1stAssy	Bowtie	RELAXED	20	GATK	96.0339
150	Allpaths	1stAssy	Bowtie	RELAXED	20	FREEBAYES	92.4574
150	Allpaths	1stAssy	Bowtie	STRICT	0	GATK	92.8576
150	Allpaths	1stAssy	Bowtie	STRICT	0	FREEBAYES	94.4153
150	Allpaths	1stAssy	Bowtie	STRICT	20	GATK	92.9164
150	Allpaths	1stAssy	Bowtie	STRICT	20	FREEBAYES	91.5955
150	Allpaths	1stAssy	BWA	RELAXED	0	GATK	95.9791
150	Allpaths	1stAssy	BWA	RELAXED	0	FREEBAYES	96.3393
150	Allpaths	1stAssy	BWA	RELAXED	20	GATK	96.1055
150	Allpaths	1stAssy	BWA	RELAXED	20	FREEBAYES	96.0496
150	Allpaths	1stAssy	BWA	STRICT	0	FREEBAYES	94.5667
150	Allpaths	2ndAssy	Bowtie	RELAXED	0	GATK	95.3348
150	Allpaths	2ndAssy	Bowtie	RELAXED	0	FREEBAYES	94.7679
150	Allpaths	2ndAssy	Bowtie	RELAXED	20	GATK	95.495
150	Allpaths	2ndAssy	Bowtie	RELAXED	20	FREEBAYES	91.7776
150	Allpaths	2ndAssy	Bowtie	STRICT	0	GATK	90.7006
150	Allpaths	2ndAssy	Bowtie	STRICT	0	FREEBAYES	93.3099
150	Allpaths	2ndAssy	Bowtie	STRICT	20	GATK	90.9968
150	Allpaths	2ndAssy	Bowtie	STRICT	20	FREEBAYES	89.0713
150	Allpaths	2ndAssy	BWA	RELAXED	0	GATK	95.417
150	Allpaths	2ndAssy	BWA	RELAXED	0	FREEBAYES	96.5803
150	Allpaths	2ndAssy	BWA	RELAXED	20	GATK	95.4664
150	Allpaths	2ndAssy	BWA	RELAXED	20	FREEBAYES	95.5994
150	Allpaths	2ndAssy	BWA	STRICT	0	FREEBAYES	93.5122
150	Velvet	1stAssy	Bowtie	RELAXED	0	GATK	90.2852
150	Velvet	1stAssy	Bowtie	RELAXED	0	FREEBAYES	87.0755
150	Velvet	1stAssy	Bowtie	RELAXED	20	GATK	90.815
150	Velvet	1stAssy	Bowtie	RELAXED	20	FREEBAYES	73.913
150	Velvet	1stAssy	Bowtie	STRICT	0	GATK	88.0068
150	Velvet	1stAssy	Bowtie	STRICT	0	FREEBAYES	92.4488
150	Velvet	1stAssy	Bowtie	STRICT	20	GATK	88.0774
150	Velvet	1stAssy	Bowtie	STRICT	20	FREEBAYES	88.0057
150	Velvet	1stAssy	BWA	RELAXED	0	GATK	94.653
150	Velvet	1stAssy	BWA	RELAXED	20	GATK	94.7544
150	Velvet	1stAssy	BWA	RELAXED	0	FREEBAYES	96.6145
150	Velvet	1stAssy	BWA	RELAXED	20	FREEBAYES	95.3899
150	Velvet	1stAssy	BWA	STRICT	0	FREEBAYES	95.1659
150	Velvet	2ndAssy	Bowtie	RELAXED	0	GATK	91.4098
150	Velvet	2ndAssy	Bowtie	RELAXED	0	FREEBAYES	87.937
150	Velvet	2ndAssy	Bowtie	RELAXED	20	GATK	91.1916
150	Velvet	2ndAssy	Bowtie	RELAXED	20	FREEBAYES	76.2162
150	Velvet	2ndAssy	Bowtie	STRICT	0	GATK	89.1672
150	Velvet	2ndAssy	Bowtie	STRICT	0	FREEBAYES	93.1281
150	Velvet	2ndAssy	Bowtie	STRICT	20	GATK	89.2281
150	Velvet	2ndAssy	Bowtie	STRICT	20	FREEBAYES	88.7311
150	Velvet	2ndAssy	BWA	RELAXED	0	GATK	94.4576
150	Velvet	2ndAssy	BWA	RELAXED	0	FREEBAYES	97.0919
150	Velvet	2ndAssy	BWA	RELAXED	20	GATK	94.5192
150	Velvet	2ndAssy	BWA	RELAXED	20	FREEBAYES	95.3772
150	Velvet	2ndAssy	BWA	STRICT	0	FREEBAYES	95.8155
300	CONTROL	1stCONTROL	Bowtie	RELAXED	0	GATK	99.2949
300	CONTROL	1stCONTROL	Bowtie	RELAXED	0	FREEBAYES	64.5215
300	CONTROL	1stCONTROL	Bowtie	RELAXED	20	GATK	99.3559
300	CONTROL	1stCONTROL	Bowtie	RELAXED	20	FREEBAYES	84.688
300	CONTROL	1stCONTROL	Bowtie	STRICT	0	GATK	6
300	CONTROL	1stCONTROL	Bowtie	STRICT	0	FREEBAYES	11.9524
300	CONTROL	1stCONTROL	Bowtie	STRICT	20	GATK	6
300	CONTROL	1stCONTROL	Bowtie	STRICT	20	FREEBAYES	16.6667
300	CONTROL	1stCONTROL	BWA	RELAXED	0	FREEBAYES	100
300	CONTROL	1stCONTROL	BWA	STRICT	0	FREEBAYES	100
300	CONTROL	2ndCONTROL	Bowtie	RELAXED	0	GATK	99.3521
300	CONTROL	2ndCONTROL	Bowtie	RELAXED	0	FREEBAYES	65.1998
300	CONTROL	2ndCONTROL	Bowtie	RELAXED	20	GATK	99.4093
300	CONTROL	2ndCONTROL	Bowtie	RELAXED	20	FREEBAYES	85.2085
300	CONTROL	2ndCONTROL	Bowtie	STRICT	0	GATK	100
300	CONTROL	2ndCONTROL	Bowtie	STRICT	0	FREEBAYES	16.6923
300	CONTROL	2ndCONTROL	Bowtie	STRICT	20	GATK	100
300	CONTROL	2ndCONTROL	Bowtie	STRICT	20	FREEBAYES	100
300	CONTROL	2ndCONTROL	BWA	RELAXED	0	FREEBAYES	100
300	CONTROL	2ndCONTROL	BWA	STRICT	0	FREEBAYES	100
300	Allpaths	1stAssy	Bowtie	RELAXED	0	GATK	95.7633
300	Allpaths	1stAssy	Bowtie	RELAXED	0	FREEBAYES	93.0401
300	Allpaths	1stAssy	Bowtie	RELAXED	20	GATK	95.6954
300	Allpaths	1stAssy	Bowtie	RELAXED	20	FREEBAYES	90.1817
300	Allpaths	1stAssy	Bowtie	STRICT	0	GATK	84.5867
300	Allpaths	1stAssy	Bowtie	STRICT	0	FREEBAYES	89.1415
300	Allpaths	1stAssy	Bowtie	STRICT	20	GATK	84.5132
300	Allpaths	1stAssy	Bowtie	STRICT	20	FREEBAYES	85.344
300	Allpaths	1stAssy	BWA	RELAXED	0	GATK	93.7411
300	Allpaths	1stAssy	BWA	RELAXED	0	FREEBAYES	94.8135
300	Allpaths	1stAssy	BWA	RELAXED	20	GATK	93.7238
300	Allpaths	1stAssy	BWA	RELAXED	20	FREEBAYES	93.7031
300	Allpaths	1stAssy	BWA	STRICT	0	FREEBAYES	87.5859
300	Allpaths	2ndAssy	Bowtie	RELAXED	0	GATK	94.8919
300	Allpaths	2ndAssy	Bowtie	RELAXED	0	FREEBAYES	93.814
300	Allpaths	2ndAssy	Bowtie	RELAXED	20	GATK	94.7272
300	Allpaths	2ndAssy	Bowtie	RELAXED	20	FREEBAYES	90.1479
300	Allpaths	2ndAssy	Bowtie	STRICT	0	GATK	83.9798
300	Allpaths	2ndAssy	Bowtie	STRICT	0	FREEBAYES	88.3965
300	Allpaths	2ndAssy	Bowtie	STRICT	20	GATK	84.2384
300	Allpaths	2ndAssy	Bowtie	STRICT	20	FREEBAYES	82.9027
300	Allpaths	2ndAssy	BWA	RELAXED	0	GATK	93.1454
300	Allpaths	2ndAssy	BWA	RELAXED	0	FREEBAYES	94.6885
300	Allpaths	2ndAssy	BWA	RELAXED	20	GATK	93.3114
300	Allpaths	2ndAssy	BWA	RELAXED	20	FREEBAYES	92.9759
300	Allpaths	2ndAssy	BWA	STRICT	0	FREEBAYES	85.4815
300	Velvet	1stAssy	Bowtie	RELAXED	0	GATK	96.0034
300	Velvet	1stAssy	Bowtie	RELAXED	0	FREEBAYES	89.7821
300	Velvet	1stAssy	Bowtie	RELAXED	20	GATK	96.0678
300	Velvet	1stAssy	Bowtie	RELAXED	20	FREEBAYES	82.2503
300	Velvet	1stAssy	Bowtie	STRICT	0	GATK	83.396
300	Velvet	1stAssy	Bowtie	STRICT	0	FREEBAYES	88.7064
300	Velvet	1stAssy	Bowtie	STRICT	20	GATK	83.5829
300	Velvet	1stAssy	Bowtie	STRICT	20	FREEBAYES	82.7218
300	Velvet	1stAssy	BWA	RELAXED	0	GATK	79.4371
300	Velvet	1stAssy	BWA	RELAXED	20	GATK	79.7092
300	Velvet	1stAssy	BWA	RELAXED	0	FREEBAYES	89.8724
300	Velvet	1stAssy	BWA	RELAXED	20	FREEBAYES	80.4938
300	Velvet	1stAssy	BWA	STRICT	0	FREEBAYES	82.1054
300	Velvet	2ndAssy	Bowtie	RELAXED	0	GATK	96.0462
300	Velvet	2ndAssy	Bowtie	RELAXED	0	FREEBAYES	89.74
300	Velvet	2ndAssy	Bowtie	RELAXED	20	GATK	96.3094
300	Velvet	2ndAssy	Bowtie	RELAXED	20	FREEBAYES	82.4608
300	Velvet	2ndAssy	Bowtie	STRICT	0	GATK	85.1008
300	Velvet	2ndAssy	Bowtie	STRICT	0	FREEBAYES	90.3412
300	Velvet	2ndAssy	Bowtie	STRICT	20	GATK	85.1556
300	Velvet	2ndAssy	Bowtie	STRICT	20	FREEBAYES	84.5154
300	Velvet	2ndAssy	BWA	RELAXED	0	GATK	80.9191
300	Velvet	2ndAssy	BWA	RELAXED	20	GATK	81.5414
300	Velvet	2ndAssy	BWA	RELAXED	0	FREEBAYES	90.2156
300	Velvet	2ndAssy	BWA	RELAXED	20	FREEBAYES	80.8367
300	Velvet	2ndAssy	BWA	STRICT	0	FREEBAYES	83.189
500	CONTROL	1stCONTROL	Bowtie	RELAXED	0	GATK	100
500	CONTROL	1stCONTROL	Bowtie	RELAXED	0	FREEBAYES	98.3714
500	CONTROL	1stCONTROL	Bowtie	RELAXED	20	GATK	100
500	CONTROL	1stCONTROL	Bowtie	RELAXED	20	FREEBAYES	99.1701
500	CONTROL	1stCONTROL	BWA	STRICT	0	FREEBAYES	100
500	CONTROL	2ndCONTROL	Bowtie	RELAXED	0	GATK	100
500	CONTROL	2ndCONTROL	Bowtie	RELAXED	0	FREEBAYES	99.6364
500	CONTROL	2ndCONTROL	Bowtie	RELAXED	20	GATK	99.5215
500	CONTROL	2ndCONTROL	Bowtie	RELAXED	20	FREEBAYES	99.8593
500	Allpaths	1stAssy	Bowtie	RELAXED	0	GATK	93.1343
500	Allpaths	1stAssy	Bowtie	RELAXED	0	FREEBAYES	91.8231
500	Allpaths	1stAssy	Bowtie	RELAXED	20	GATK	93.1237
500	Allpaths	1stAssy	Bowtie	RELAXED	20	FREEBAYES	88.8519
500	Allpaths	1stAssy	Bowtie	STRICT	0	GATK	75.7223
500	Allpaths	1stAssy	Bowtie	STRICT	0	FREEBAYES	81.4273
500	Allpaths	1stAssy	Bowtie	STRICT	20	GATK	76.1727
500	Allpaths	1stAssy	Bowtie	STRICT	20	FREEBAYES	74.8744
500	Allpaths	1stAssy	BWA	RELAXED	0	GATK	90.6079
500	Allpaths	1stAssy	BWA	RELAXED	0	FREEBAYES	93.167
500	Allpaths	1stAssy	BWA	RELAXED	20	GATK	90.6467
500	Allpaths	1stAssy	BWA	RELAXED	20	FREEBAYES	90.2264
500	Allpaths	1stAssy	BWA	STRICT	0	FREEBAYES	78.2356
500	Allpaths	2ndAssy	Bowtie	RELAXED	0	GATK	91.8207
500	Allpaths	2ndAssy	Bowtie	RELAXED	0	FREEBAYES	91.7696
500	Allpaths	2ndAssy	Bowtie	RELAXED	20	GATK	91.6299
500	Allpaths	2ndAssy	Bowtie	RELAXED	20	FREEBAYES	87.1123
500	Allpaths	2ndAssy	Bowtie	STRICT	0	GATK	73.8157
500	Allpaths	2ndAssy	Bowtie	STRICT	0	FREEBAYES	80.1539
500	Allpaths	2ndAssy	Bowtie	STRICT	20	GATK	73.5868
500	Allpaths	2ndAssy	Bowtie	STRICT	20	FREEBAYES	72.2252
500	Allpaths	2ndAssy	BWA	RELAXED	0	GATK	90.6308
500	Allpaths	2ndAssy	BWA	RELAXED	0	FREEBAYES	92.4071
500	Allpaths	2ndAssy	BWA	RELAXED	20	GATK	90.729
500	Allpaths	2ndAssy	BWA	RELAXED	20	FREEBAYES	89.8131
500	Allpaths	2ndAssy	BWA	STRICT	0	FREEBAYES	72.7068
500	Velvet	1stAssy	Bowtie	RELAXED	0	GATK	88.2478
500	Velvet	1stAssy	Bowtie	RELAXED	0	FREEBAYES	88.6488
500	Velvet	1stAssy	Bowtie	RELAXED	20	GATK	88.5754
500	Velvet	1stAssy	Bowtie	RELAXED	20	FREEBAYES	83.0746
500	Velvet	1stAssy	Bowtie	STRICT	0	GATK	69.9517
500	Velvet	1stAssy	Bowtie	STRICT	0	FREEBAYES	79.2936
500	Velvet	1stAssy	Bowtie	STRICT	20	GATK	69.8376
500	Velvet	1stAssy	Bowtie	STRICT	20	FREEBAYES	68.8597
500	Velvet	1stAssy	BWA	RELAXED	0	GATK	74.2317
500	Velvet	1stAssy	BWA	RELAXED	20	GATK	74.786
500	Velvet	1stAssy	BWA	RELAXED	0	FREEBAYES	84.7443
500	Velvet	1stAssy	BWA	RELAXED	20	FREEBAYES	73.0144
500	Velvet	1stAssy	BWA	STRICT	0	FREEBAYES	70.4602
500	Velvet	2ndAssy	Bowtie	RELAXED	0	GATK	90.9291
500	Velvet	2ndAssy	Bowtie	RELAXED	0	FREEBAYES	89.4313
500	Velvet	2ndAssy	Bowtie	RELAXED	20	GATK	90.7542
500	Velvet	2ndAssy	Bowtie	RELAXED	20	FREEBAYES	83.7896
500	Velvet	2ndAssy	Bowtie	STRICT	0	GATK	71.293
500	Velvet	2ndAssy	Bowtie	STRICT	0	FREEBAYES	80.0935
500	Velvet	2ndAssy	Bowtie	STRICT	20	GATK	70.9801
500	Velvet	2ndAssy	Bowtie	STRICT	20	FREEBAYES	69.2695
500	Velvet	2ndAssy	BWA	RELAXED	0	GATK	73.6739
500	Velvet	2ndAssy	BWA	RELAXED	20	GATK	74.4482
500	Velvet	2ndAssy	BWA	RELAXED	0	FREEBAYES	85.8533
500	Velvet	2ndAssy	BWA	RELAXED	20	FREEBAYES	73.993
500	Velvet	2ndAssy	BWA	STRICT	0	FREEBAYES	71.0217
50	CONTROL	1stCONTROL	BWA	RELAXED	0	FREEBAYES	100
50	CONTROL	1stCONTROL	BWA	STRICT	0	FREEBAYES	100
50	CONTROL	2ndCONTROL	BWA	RELAXED	0	FREEBAYES	100
50	CONTROL	2ndCONTROL	BWA	STRICT	0	FREEBAYES	100
50	Allpaths	1stAssy	Bowtie	RELAXED	0	GATK	97.7137
50	Allpaths	1stAssy	Bowtie	RELAXED	0	FREEBAYES	97.7715
50	Allpaths	1stAssy	Bowtie	RELAXED	20	GATK	97.7542
50	Allpaths	1stAssy	Bowtie	RELAXED	20	FREEBAYES	97.0741
50	Allpaths	1stAssy	Bowtie	STRICT	0	GATK	97.6668
50	Allpaths	1stAssy	Bowtie	STRICT	0	FREEBAYES	98.0929
50	Allpaths	1stAssy	Bowtie	STRICT	20	GATK	97.8493
50	Allpaths	1stAssy	Bowtie	STRICT	20	FREEBAYES	97.3142
50	Allpaths	1stAssy	BWA	RELAXED	0	GATK	96.7878
50	Allpaths	1stAssy	BWA	RELAXED	0	FREEBAYES	98.1974
50	Allpaths	1stAssy	BWA	RELAXED	20	GATK	96.913
50	Allpaths	1stAssy	BWA	RELAXED	20	FREEBAYES	97.7348
50	Allpaths	1stAssy	BWA	STRICT	0	FREEBAYES	97.9201
50	Allpaths	2ndAssy	Bowtie	RELAXED	0	GATK	97.089
50	Allpaths	2ndAssy	Bowtie	RELAXED	0	FREEBAYES	96.9612
50	Allpaths	2ndAssy	Bowtie	RELAXED	20	GATK	96.9581
50	Allpaths	2ndAssy	Bowtie	RELAXED	20	FREEBAYES	96.8602
50	Allpaths	2ndAssy	Bowtie	STRICT	0	GATK	97.1094
50	Allpaths	2ndAssy	Bowtie	STRICT	0	FREEBAYES	97.7144
50	Allpaths	2ndAssy	Bowtie	STRICT	20	GATK	97.145
50	Allpaths	2ndAssy	Bowtie	STRICT	20	FREEBAYES	96.1939
50	Allpaths	2ndAssy	BWA	RELAXED	0	GATK	97.3815
50	Allpaths	2ndAssy	BWA	RELAXED	0	FREEBAYES	97.8767
50	Allpaths	2ndAssy	BWA	RELAXED	20	GATK	95.6663
50	Allpaths	2ndAssy	BWA	RELAXED	20	FREEBAYES	97.1567
50	Allpaths	2ndAssy	BWA	STRICT	0	FREEBAYES	97.6638
50	Velvet	1stAssy	Bowtie	RELAXED	0	GATK	97.2853
50	Velvet	1stAssy	Bowtie	RELAXED	0	FREEBAYES	98.4178
50	Velvet	1stAssy	Bowtie	RELAXED	20	GATK	97.6019
50	Velvet	1stAssy	Bowtie	RELAXED	20	FREEBAYES	95.371
50	Velvet	1stAssy	Bowtie	STRICT	0	GATK	98.8439
50	Velvet	1stAssy	Bowtie	STRICT	0	FREEBAYES	98.9588
50	Velvet	1stAssy	Bowtie	STRICT	20	GATK	98.9806
50	Velvet	1stAssy	Bowtie	STRICT	20	FREEBAYES	97.6375
50	Velvet	1stAssy	BWA	RELAXED	0	GATK	98.6945
50	Velvet	1stAssy	BWA	RELAXED	0	FREEBAYES	98.9304
50	Velvet	1stAssy	BWA	RELAXED	20	GATK	98.4085
50	Velvet	1stAssy	BWA	RELAXED	20	FREEBAYES	98.7654
50	Velvet	1stAssy	BWA	STRICT	0	FREEBAYES	98.313
50	Velvet	2ndAssy	Bowtie	RELAXED	0	GATK	98.0893
50	Velvet	2ndAssy	Bowtie	RELAXED	0	FREEBAYES	98.2166
50	Velvet	2ndAssy	Bowtie	RELAXED	20	GATK	97.9748
50	Velvet	2ndAssy	Bowtie	RELAXED	20	FREEBAYES	92.9701
50	Velvet	2ndAssy	Bowtie	STRICT	0	GATK	99.2116
50	Velvet	2ndAssy	Bowtie	STRICT	0	FREEBAYES	99.0907
50	Velvet	2ndAssy	Bowtie	STRICT	20	GATK	99.2372
50	Velvet	2ndAssy	Bowtie	STRICT	20	FREEBAYES	97.8297
50	Velvet	2ndAssy	BWA	RELAXED	0	GATK	98.5673
50	Velvet	2ndAssy	BWA	RELAXED	0	FREEBAYES	98.9423
50	Velvet	2ndAssy	BWA	RELAXED	20	GATK	98.616
50	Velvet	2ndAssy	BWA	RELAXED	20	FREEBAYES	98.9173
50	Velvet	2ndAssy	BWA	STRICT	0	FREEBAYES	98.4838
