# Supplementary material for: An investigation of causes of false positive single nucleotide polymorphisms using simulated reads from a small eukaryote genome
Source: BMC Bioinformatics. 2015 Nov 11;16:382. doi: 10.1186/s12859-015-0801-z (PMC4642669; doi:10.1186/s12859-015-0801-z)
Supplement: Supplementary file 1 — Supplementary materials. This supplementary pack file is comprised of the following ones: ANOVA_FullResults.xlsx – comprises the multifactorial ANOVA results; avgPctOfMismapping.xlsx – details the average percentages of reads containing the alternate allele and across the mappings; readMappingStats.xlsx – brings the alignment rates of reads, in the mappings, retrieved with the SAMtools flagstat command; snpNumbersStats.xlsx – details the SNP numbers computed in the experiment; SupplementalData.pdf – contains all the additional information and files mentioned in the manuscript. (ZIP 1362 kb) [file 12859_2015_801_MOESM1_ESM.zip › 12859_2015_801_MOESM1_ESM/readMappingStats.xlsx]

## Sheet: results_flagstat
readLength	reference	replicate	mapper	stringency	numReadsMapped	percentReadsmapped	totalNumBasesInMapping
1000	CONTROL	1stCONTROL	Bowtie	RELAXED	11895084	99.84	11895084000
1000	CONTROL	1stCONTROL	Bowtie	STRICT	11894769	99.83	11894769000
1000	CONTROL	1stCONTROL	BWA	RELAXED	11897087	99.85	11897087000
1000	CONTROL	1stCONTROL	BWA	STRICT	11891936	99.81	11891936000
1000	CONTROL	2ndCONTROL	Bowtie	RELAXED	11894880	99.83	11894880000
1000	CONTROL	2ndCONTROL	Bowtie	STRICT	11894548	99.83	11894548000
1000	CONTROL	2ndCONTROL	BWA	RELAXED	11896985	99.85	11896985000
1000	CONTROL	2ndCONTROL	BWA	STRICT	11891552	99.81	11891552000
1000	Allpaths	1stAssy	Bowtie	RELAXED	11782046	98.89	11782046000
1000	Allpaths	1stAssy	Bowtie	STRICT	11459146	96.18	11459146000
1000	Allpaths	1stAssy	BWA	RELAXED	11686640	98.17	11686640000
1000	Allpaths	1stAssy	BWA	STRICT	11377313	95.49	11377313000
1000	Allpaths	2ndAssy	Bowtie	RELAXED	11778628	98.86	11778628000
1000	Allpaths	2ndAssy	Bowtie	STRICT	11449370	96.1	11449370000
1000	Allpaths	2ndAssy	BWA	RELAXED	11676892	98.09	11676892000
1000	Allpaths	2ndAssy	BWA	STRICT	11371895	95.44	11371895000
1000	Velvet	1stAssy	Bowtie	RELAXED	11844242	99.41	11844242000
1000	Velvet	1stAssy	Bowtie	STRICT	11707616	98.26	11707616000
1000	Velvet	1stAssy	BWA	RELAXED	11820114	99.31	11820114000
1000	Velvet	1stAssy	BWA	STRICT	11660712	97.87	11660712000
1000	Velvet	2ndAssy	Bowtie	RELAXED	11843335	99.4	11843335000
1000	Velvet	2ndAssy	Bowtie	STRICT	11706186	98.25	11706186000
1000	Velvet	2ndAssy	BWA	RELAXED	11818777	99.3	11818777000
1000	Velvet	2ndAssy	BWA	STRICT	11659765	97.86	11659765000
100	CONTROL	1stCONTROL	Bowtie	RELAXED	118953174	99.84	11895317400
100	CONTROL	1stCONTROL	Bowtie	STRICT	118952341	99.84	11895234100
100	CONTROL	1stCONTROL	BWA	RELAXED	118960481	99.84	11896048100
100	CONTROL	1stCONTROL	BWA	STRICT	118949725	99.83	11894972500
100	CONTROL	2ndCONTROL	Bowtie	RELAXED	118954655	99.84	11895465500
100	CONTROL	2ndCONTROL	Bowtie	STRICT	118953803	99.84	11895380300
100	CONTROL	2ndCONTROL	BWA	RELAXED	118962143	99.85	11896214300
100	CONTROL	2ndCONTROL	BWA	STRICT	118951194	99.84	11895119400
100	Allpaths	1stAssy	Bowtie	RELAXED	118609792	99.55	11860979200
100	Allpaths	1stAssy	Bowtie	STRICT	117051116	98.24	11705111600
100	Allpaths	1stAssy	BWA	RELAXED	118600786	99.55	11860078600
100	Allpaths	1stAssy	BWA	STRICT	116582288	97.85	11658228800
100	Allpaths	2ndAssy	Bowtie	RELAXED	118620286	99.56	11862028600
100	Allpaths	2ndAssy	Bowtie	STRICT	117013409	98.21	11701340900
100	Allpaths	2ndAssy	BWA	RELAXED	118600095	99.55	11860009500
100	Allpaths	2ndAssy	BWA	STRICT	116542854	97.81	11654285400
100	Velvet	1stAssy	Bowtie	RELAXED	118946787	99.83	11894678700
100	Velvet	1stAssy	Bowtie	STRICT	118879169	99.78	11887916900
100	Velvet	1stAssy	BWA	RELAXED	118952115	99.84	11895211500
100	Velvet	1stAssy	BWA	STRICT	118767628	99.68	11876762800
100	Velvet	2ndAssy	Bowtie	RELAXED	118948310	99.83	11894831000
100	Velvet	2ndAssy	Bowtie	STRICT	118879970	99.78	11887997000
100	Velvet	2ndAssy	BWA	RELAXED	118954004	99.84	11895400400
100	Velvet	2ndAssy	BWA	STRICT	118768622	99.68	11876862200
150	CONTROL	1stCONTROL	Bowtie	RELAXED	79301210	99.84	11895181500
150	CONTROL	1stCONTROL	Bowtie	STRICT	79300507	99.84	11895076050
150	CONTROL	1stCONTROL	BWA	RELAXED	79309213	99.85	11896381950
150	CONTROL	1stCONTROL	BWA	STRICT	79299041	99.83	11894856150
150	CONTROL	2ndCONTROL	Bowtie	RELAXED	79300777	99.84	11895116550
150	CONTROL	2ndCONTROL	Bowtie	STRICT	79300154	99.84	11895023100
150	CONTROL	2ndCONTROL	BWA	RELAXED	79309014	99.85	11896352100
150	CONTROL	2ndCONTROL	BWA	STRICT	79298663	99.83	11894799450
150	Allpaths	1stAssy	Bowtie	RELAXED	79077643	99.56	11861646450
150	Allpaths	1stAssy	Bowtie	STRICT	77819632	97.97	11672944800
150	Allpaths	1stAssy	BWA	RELAXED	79030306	99.51	11854545900
150	Allpaths	1stAssy	BWA	STRICT	77483980	97.55	11622597000
150	Allpaths	2ndAssy	Bowtie	RELAXED	79082745	99.56	11862411750
150	Allpaths	2ndAssy	Bowtie	STRICT	77795617	97.94	11669342550
150	Allpaths	2ndAssy	BWA	RELAXED	79026977	99.51	11854046550
150	Allpaths	2ndAssy	BWA	STRICT	77454684	97.51	11618202600
150	Velvet	1stAssy	Bowtie	RELAXED	79293992	99.83	11894098800
150	Velvet	1stAssy	Bowtie	STRICT	79144941	99.64	11871741150
150	Velvet	1stAssy	BWA	RELAXED	79295502	99.84	11894325300
150	Velvet	1stAssy	BWA	STRICT	79041820	99.51	11856273000
150	Velvet	2ndAssy	Bowtie	RELAXED	79293629	99.83	11894044350
150	Velvet	2ndAssy	Bowtie	STRICT	79147759	99.64	11872163850
150	Velvet	2ndAssy	BWA	RELAXED	79295454	99.84	11894318100
150	Velvet	2ndAssy	BWA	STRICT	79043876	99.51	11856581400
300	CONTROL	1stCONTROL	Bowtie	RELAXED	39648170	99.83	11894451000
300	CONTROL	1stCONTROL	Bowtie	STRICT	39647137	99.83	11894141100
300	CONTROL	1stCONTROL	BWA	RELAXED	39655284	99.85	11896585200
300	CONTROL	1stCONTROL	BWA	STRICT	39645649	99.82	11893694700
300	CONTROL	2ndCONTROL	Bowtie	RELAXED	39647562	99.83	11894268600
300	CONTROL	2ndCONTROL	Bowtie	STRICT	39646591	99.83	11893977300
300	CONTROL	2ndCONTROL	BWA	RELAXED	39654587	99.85	11896376100
300	CONTROL	2ndCONTROL	BWA	STRICT	39645106	99.82	11893531800
300	Allpaths	1stAssy	Bowtie	RELAXED	39505273	99.47	11851581900
300	Allpaths	1stAssy	Bowtie	STRICT	38716595	97.48	11614978500
300	Allpaths	1stAssy	BWA	RELAXED	39392478	99.21	11817743400
300	Allpaths	1stAssy	BWA	STRICT	38483855	96.9	11545156500
300	Allpaths	2ndAssy	Bowtie	RELAXED	39504657	99.47	11851397100
300	Allpaths	2ndAssy	Bowtie	STRICT	38700529	97.44	11610158700
300	Allpaths	2ndAssy	BWA	RELAXED	39385820	99.19	11815746000
300	Allpaths	2ndAssy	BWA	STRICT	38459685	96.84	11537905500
300	Velvet	1stAssy	Bowtie	RELAXED	39627157	99.78	11888147100
300	Velvet	1stAssy	Bowtie	STRICT	39408643	99.23	11822592900
300	Velvet	1stAssy	BWA	RELAXED	39595591	99.78	11878677300
300	Velvet	1stAssy	BWA	STRICT	39301929	98.96	11790578700
300	Velvet	2ndAssy	Bowtie	RELAXED	39626476	99.78	11887942800
300	Velvet	2ndAssy	Bowtie	STRICT	39407998	99.23	11822399400
300	Velvet	2ndAssy	BWA	RELAXED	39594750	99.78	11878425000
300	Velvet	2ndAssy	BWA	STRICT	39298508	98.95	11789552400
500	CONTROL	1stCONTROL	Bowtie	RELAXED	23790062	99.84	11895031000
500	CONTROL	1stCONTROL	Bowtie	STRICT	23789304	99.83	11894652000
500	CONTROL	1stCONTROL	BWA	RELAXED	23793148	99.85	11896574000
500	CONTROL	1stCONTROL	BWA	STRICT	23784467	99.81	11892233500
500	CONTROL	2ndCONTROL	Bowtie	RELAXED	23790202	99.84	11895101000
500	CONTROL	2ndCONTROL	Bowtie	STRICT	23789392	99.83	11894696000
500	CONTROL	2ndCONTROL	BWA	RELAXED	23793371	99.85	11896685500
500	CONTROL	2ndCONTROL	BWA	STRICT	23784509	99.81	11892254500
500	Allpaths	1stAssy	Bowtie	RELAXED	23668202	99.32	11834101000
500	Allpaths	1stAssy	Bowtie	STRICT	23116557	97.01	11558278500
500	Allpaths	1stAssy	BWA	RELAXED	23536201	98.83	11768100500
500	Allpaths	1stAssy	BWA	STRICT	22962106	96.36	11481053000
500	Allpaths	2ndAssy	Bowtie	RELAXED	23668030	99.32	11834015000
500	Allpaths	2ndAssy	Bowtie	STRICT	23106686	96.97	11553343000
500	Allpaths	2ndAssy	BWA	RELAXED	23534174	98.82	11767087000
500	Allpaths	2ndAssy	BWA	STRICT	22949470	96.31	11474735000
500	Velvet	1stAssy	Bowtie	RELAXED	23752755	99.68	11876377500
500	Velvet	1stAssy	Bowtie	STRICT	23559380	98.87	11779690000
500	Velvet	1stAssy	BWA	RELAXED	23711825	99.63	11855912500
500	Velvet	1stAssy	BWA	STRICT	23476006	98.52	11738003000
500	Velvet	2ndAssy	Bowtie	RELAXED	23751563	99.67	11875781500
500	Velvet	2ndAssy	Bowtie	STRICT	23558191	98.86	11779095500
500	Velvet	2ndAssy	BWA	RELAXED	23712476	99.64	11856238000
500	Velvet	2ndAssy	BWA	STRICT	23473375	98.51	11736687500
50	CONTROL	1stCONTROL	Bowtie	RELAXED	237913073	99.84	11895653650
50	CONTROL	1stCONTROL	Bowtie	STRICT	237912146	99.84	11895607300
50	CONTROL	1stCONTROL	BWA	RELAXED	237919684	99.84	11895984200
50	CONTROL	1stCONTROL	BWA	STRICT	237909205	99.84	11895460250
50	CONTROL	2ndCONTROL	Bowtie	RELAXED	237912927	99.84	11895646350
50	CONTROL	2ndCONTROL	Bowtie	STRICT	237912044	99.84	11895602200
50	CONTROL	2ndCONTROL	BWA	RELAXED	237919526	99.84	11895976300
50	CONTROL	2ndCONTROL	BWA	STRICT	237909035	99.84	11895451750
50	Allpaths	1stAssy	Bowtie	RELAXED	236998025	99.46	11849901250
50	Allpaths	1stAssy	Bowtie	STRICT	235248462	98.72	11762423100
50	Allpaths	1stAssy	BWA	RELAXED	237286887	99.59	11864344350
50	Allpaths	1stAssy	BWA	STRICT	234515030	98.41	11725751500
50	Allpaths	2ndAssy	Bowtie	RELAXED	236992223	99.45	11849611150
50	Allpaths	2ndAssy	Bowtie	STRICT	235178969	98.69	11758948450
50	Allpaths	2ndAssy	BWA	RELAXED	237288196	99.59	11864409800
50	Allpaths	2ndAssy	BWA	STRICT	234432731	98.38	11721636550
50	Velvet	1stAssy	Bowtie	RELAXED	237904817	99.84	11895240850
50	Velvet	1stAssy	Bowtie	STRICT	237827418	99.8	11891370900
50	Velvet	1stAssy	BWA	RELAXED	237911756	99.84	11895587800
50	Velvet	1stAssy	BWA	STRICT	237701324	99.75	11885066200
50	Velvet	2ndAssy	Bowtie	RELAXED	237905355	99.84	11895267750
50	Velvet	2ndAssy	Bowtie	STRICT	237829609	99.81	11891480450
50	Velvet	2ndAssy	BWA	RELAXED	237911961	99.84	11895598050
50	Velvet	2ndAssy	BWA	STRICT	237704463	99.75	11885223150
