# Supplementary material for: An investigation of causes of false positive single nucleotide polymorphisms using simulated reads from a small eukaryote genome
Source: BMC Bioinformatics. 2015 Nov 11;16:382. doi: 10.1186/s12859-015-0801-z (PMC4642669; doi:10.1186/s12859-015-0801-z)
Supplement: Supplementary file 1 — Supplementary materials. This supplementary pack file is comprised of the following ones: ANOVA_FullResults.xlsx – comprises the multifactorial ANOVA results; avgPctOfMismapping.xlsx – details the average percentages of reads containing the alternate allele and across the mappings; readMappingStats.xlsx – brings the alignment rates of reads, in the mappings, retrieved with the SAMtools flagstat command; snpNumbersStats.xlsx – details the SNP numbers computed in the experiment; SupplementalData.pdf – contains all the additional information and files mentioned in the manuscript. (ZIP 1362 kb) [file 12859_2015_801_MOESM1_ESM.zip › 12859_2015_801_MOESM1_ESM/snpNumbersStats.xlsx]

## Sheet: SNP numbers
readLength	reference	replicate	mapper	stringency	mapq	variantCaller	depthFilter	numberOfSNPs
300	Allpaths	2ndAssy	Bowtie	RELAXED	0	FREEBAYES	no	36621
300	Allpaths	1stAssy	Bowtie	RELAXED	0	FREEBAYES	no	35900
300	Velvet	1stAssy	Bowtie	RELAXED	0	FREEBAYES	no	32558
300	Velvet	2ndAssy	Bowtie	RELAXED	0	FREEBAYES	no	32498
1000	Allpaths	2ndAssy	Bowtie	RELAXED	0	FREEBAYES	no	28829
1000	Allpaths	1stAssy	Bowtie	RELAXED	0	FREEBAYES	no	28307
500	Allpaths	2ndAssy	Bowtie	RELAXED	0	FREEBAYES	no	26448
500	Allpaths	1stAssy	Bowtie	RELAXED	0	FREEBAYES	no	26058
150	Allpaths	2ndAssy	Bowtie	RELAXED	0	FREEBAYES	no	22990
300	Velvet	2ndAssy	Bowtie	RELAXED	0	FREEBAYES	yes	22891
150	Allpaths	1stAssy	Bowtie	RELAXED	0	FREEBAYES	no	22593
300	Velvet	1stAssy	Bowtie	RELAXED	0	FREEBAYES	yes	22583
100	Allpaths	2ndAssy	Bowtie	RELAXED	0	FREEBAYES	no	20638
300	CONTROL	1stCONTROL	Bowtie	RELAXED	0	FREEBAYES	no	20505
300	CONTROL	2ndCONTROL	Bowtie	RELAXED	0	FREEBAYES	no	20438
300	Allpaths	2ndAssy	BWA	RELAXED	0	FREEBAYES	no	20152
100	Allpaths	1stAssy	Bowtie	RELAXED	0	FREEBAYES	no	20080
300	Allpaths	1stAssy	BWA	RELAXED	0	FREEBAYES	no	19905
150	Allpaths	2ndAssy	BWA	RELAXED	0	FREEBAYES	no	19151
500	Allpaths	2ndAssy	BWA	RELAXED	0	FREEBAYES	no	19140
1000	Velvet	1stAssy	Bowtie	RELAXED	0	FREEBAYES	no	18719
500	Allpaths	1stAssy	BWA	RELAXED	0	FREEBAYES	no	18643
150	Allpaths	1stAssy	BWA	RELAXED	0	FREEBAYES	no	18591
1000	Velvet	2ndAssy	Bowtie	RELAXED	0	FREEBAYES	no	18018
100	Allpaths	2ndAssy	BWA	RELAXED	0	FREEBAYES	no	17493
300	CONTROL	1stCONTROL	Bowtie	RELAXED	0	FREEBAYES	yes	16984
300	CONTROL	2ndCONTROL	Bowtie	RELAXED	0	FREEBAYES	yes	16942
100	Allpaths	1stAssy	BWA	RELAXED	0	FREEBAYES	no	16755
500	Velvet	1stAssy	Bowtie	RELAXED	0	FREEBAYES	no	16602
500	Velvet	2ndAssy	Bowtie	RELAXED	0	FREEBAYES	no	16525
300	Allpaths	2ndAssy	Bowtie	RELAXED	0	FREEBAYES	yes	16205
300	Allpaths	1stAssy	Bowtie	RELAXED	0	FREEBAYES	yes	16011
50	Allpaths	2ndAssy	Bowtie	RELAXED	0	FREEBAYES	no	15714
50	Allpaths	1stAssy	Bowtie	RELAXED	0	FREEBAYES	no	15358
300	Allpaths	2ndAssy	BWA	RELAXED	20	GATK	no	14794
300	Allpaths	1stAssy	BWA	RELAXED	20	GATK	no	14607
300	Allpaths	2ndAssy	BWA	RELAXED	0	GATK	no	14538
1000	Allpaths	2ndAssy	BWA	RELAXED	0	FREEBAYES	no	14522
500	Allpaths	2ndAssy	BWA	RELAXED	20	GATK	no	14442
500	Allpaths	2ndAssy	BWA	RELAXED	0	GATK	no	14336
1000	Allpaths	1stAssy	BWA	RELAXED	0	FREEBAYES	no	14294
50	Allpaths	2ndAssy	BWA	RELAXED	0	FREEBAYES	no	14271
50	Allpaths	1stAssy	BWA	RELAXED	0	FREEBAYES	no	13662
300	Allpaths	1stAssy	BWA	RELAXED	0	GATK	no	13494
150	Allpaths	2ndAssy	BWA	RELAXED	20	GATK	no	13099
1000	Allpaths	1stAssy	BWA	RELAXED	20	GATK	no	13011
150	Allpaths	2ndAssy	BWA	RELAXED	0	GATK	no	12965
1000	Allpaths	2ndAssy	BWA	RELAXED	20	GATK	no	12946
1000	Allpaths	1stAssy	BWA	RELAXED	0	GATK	no	12896
1000	Allpaths	2ndAssy	BWA	RELAXED	0	GATK	no	12753
150	Allpaths	1stAssy	BWA	RELAXED	20	GATK	no	12715
150	Velvet	1stAssy	Bowtie	RELAXED	0	FREEBAYES	no	12652
150	Allpaths	1stAssy	BWA	RELAXED	0	GATK	no	12520
150	Velvet	2ndAssy	Bowtie	RELAXED	0	FREEBAYES	no	12324
300	Allpaths	2ndAssy	Bowtie	RELAXED	20	GATK	no	11924
300	Allpaths	1stAssy	Bowtie	RELAXED	20	GATK	no	11856
300	Allpaths	2ndAssy	Bowtie	RELAXED	0	GATK	no	11203
300	Allpaths	1stAssy	Bowtie	RELAXED	0	GATK	no	11082
500	Allpaths	1stAssy	BWA	RELAXED	20	GATK	no	10987
500	Allpaths	1stAssy	BWA	RELAXED	0	GATK	no	10945
100	Allpaths	2ndAssy	BWA	RELAXED	20	GATK	no	10896
1000	Allpaths	1stAssy	Bowtie	RELAXED	0	FREEBAYES	yes	10812
100	Allpaths	2ndAssy	BWA	RELAXED	0	GATK	no	10771
100	Allpaths	1stAssy	BWA	RELAXED	20	GATK	no	10590
100	Allpaths	1stAssy	BWA	RELAXED	0	GATK	no	10585
1000	Allpaths	2ndAssy	Bowtie	RELAXED	0	FREEBAYES	yes	10451
1000	Velvet	1stAssy	BWA	RELAXED	0	FREEBAYES	no	9821
100	Velvet	1stAssy	Bowtie	RELAXED	0	FREEBAYES	no	9812
1000	Velvet	2ndAssy	BWA	RELAXED	0	FREEBAYES	no	9666
1000	Allpaths	1stAssy	Bowtie	RELAXED	20	GATK	no	9657
100	Velvet	2ndAssy	Bowtie	RELAXED	0	FREEBAYES	no	9630
500	Velvet	2ndAssy	BWA	RELAXED	0	FREEBAYES	no	9566
1000	Allpaths	1stAssy	Bowtie	RELAXED	0	GATK	no	9436
1000	Velvet	1stAssy	Bowtie	RELAXED	0	FREEBAYES	yes	9414
500	Velvet	1stAssy	BWA	RELAXED	0	FREEBAYES	no	9347
1000	Allpaths	2ndAssy	Bowtie	RELAXED	0	GATK	no	9251
1000	Allpaths	2ndAssy	Bowtie	RELAXED	20	GATK	no	9204
500	Velvet	2ndAssy	Bowtie	RELAXED	0	FREEBAYES	yes	9163
1000	Allpaths	2ndAssy	BWA	RELAXED	20	GATK	yes	9131
1000	Velvet	2ndAssy	Bowtie	RELAXED	0	FREEBAYES	yes	9105
1000	Allpaths	1stAssy	BWA	RELAXED	20	GATK	yes	9037
500	Allpaths	2ndAssy	BWA	RELAXED	20	GATK	yes	8931
300	Velvet	1stAssy	BWA	RELAXED	0	FREEBAYES	no	8897
500	Velvet	1stAssy	Bowtie	RELAXED	0	FREEBAYES	yes	8883
1000	Allpaths	1stAssy	Bowtie	RELAXED	20	FREEBAYES	no	8805
150	Allpaths	2ndAssy	Bowtie	RELAXED	20	GATK	no	8739
300	Velvet	2ndAssy	BWA	RELAXED	0	FREEBAYES	no	8738
150	Allpaths	2ndAssy	Bowtie	RELAXED	0	GATK	no	8716
500	Allpaths	1stAssy	Bowtie	RELAXED	0	FREEBAYES	yes	8589
150	Allpaths	1stAssy	Bowtie	RELAXED	0	GATK	no	8572
150	Allpaths	1stAssy	Bowtie	RELAXED	20	GATK	no	8540
500	Allpaths	2ndAssy	BWA	RELAXED	20	FREEBAYES	no	8446
300	Allpaths	1stAssy	Bowtie	RELAXED	20	FREEBAYES	no	8430
500	Allpaths	2ndAssy	Bowtie	RELAXED	0	FREEBAYES	yes	8409
300	Allpaths	2ndAssy	Bowtie	RELAXED	20	FREEBAYES	no	8380
1000	Allpaths	2ndAssy	Bowtie	RELAXED	20	FREEBAYES	no	8346
300	Allpaths	2ndAssy	BWA	RELAXED	20	FREEBAYES	no	8345
300	Allpaths	1stAssy	Bowtie	RELAXED	20	GATK	yes	8275
500	Allpaths	1stAssy	BWA	RELAXED	20	FREEBAYES	no	8262
300	Allpaths	1stAssy	BWA	RELAXED	20	FREEBAYES	no	8118
300	Allpaths	2ndAssy	BWA	RELAXED	20	GATK	yes	8008
300	Allpaths	2ndAssy	Bowtie	RELAXED	20	GATK	yes	7980
50	Allpaths	2ndAssy	BWA	RELAXED	20	GATK	no	7928
500	Allpaths	2ndAssy	Bowtie	RELAXED	20	GATK	no	7901
1000	Allpaths	1stAssy	BWA	RELAXED	20	FREEBAYES	no	7889
500	Allpaths	2ndAssy	Bowtie	RELAXED	0	GATK	no	7840
50	Allpaths	2ndAssy	Bowtie	RELAXED	0	GATK	no	7793
50	Allpaths	1stAssy	BWA	RELAXED	20	GATK	no	7754
100	Allpaths	2ndAssy	Bowtie	RELAXED	0	GATK	no	7726
100	Allpaths	1stAssy	Bowtie	RELAXED	0	GATK	no	7718
50	Allpaths	2ndAssy	Bowtie	RELAXED	20	GATK	no	7718
150	Velvet	1stAssy	Bowtie	RELAXED	0	FREEBAYES	yes	7694
100	Allpaths	1stAssy	Bowtie	RELAXED	20	GATK	no	7644
500	Allpaths	1stAssy	Bowtie	RELAXED	0	GATK	no	7643
1000	Allpaths	2ndAssy	BWA	RELAXED	20	FREEBAYES	no	7634
100	Allpaths	2ndAssy	Bowtie	RELAXED	20	GATK	no	7615
500	Allpaths	1stAssy	Bowtie	RELAXED	20	GATK	no	7600
50	Allpaths	1stAssy	BWA	RELAXED	0	GATK	no	7564
150	Velvet	1stAssy	Bowtie	STRICT	0	FREEBAYES	no	7524
50	Allpaths	1stAssy	Bowtie	RELAXED	20	GATK	no	7519
300	Allpaths	1stAssy	BWA	RELAXED	20	GATK	yes	7480
150	Velvet	2ndAssy	Bowtie	RELAXED	0	FREEBAYES	yes	7476
300	Velvet	2ndAssy	Bowtie	RELAXED	20	GATK	no	7468
50	Allpaths	1stAssy	Bowtie	RELAXED	0	GATK	no	7435
300	Velvet	1stAssy	Bowtie	RELAXED	20	GATK	no	7408
150	Velvet	2ndAssy	Bowtie	STRICT	0	FREEBAYES	no	7322
300	Velvet	2ndAssy	Bowtie	STRICT	0	FREEBAYES	no	7232
300	Velvet	1stAssy	Bowtie	STRICT	0	FREEBAYES	no	7202
150	Allpaths	2ndAssy	BWA	RELAXED	20	FREEBAYES	no	7085
500	Velvet	2ndAssy	Bowtie	STRICT	0	FREEBAYES	no	7073
150	Allpaths	1stAssy	BWA	RELAXED	20	FREEBAYES	no	7047
300	Velvet	2ndAssy	Bowtie	RELAXED	20	FREEBAYES	no	7020
500	Velvet	1stAssy	Bowtie	STRICT	0	FREEBAYES	no	6978
300	Velvet	2ndAssy	Bowtie	RELAXED	20	GATK	yes	6972
300	Velvet	1stAssy	Bowtie	RELAXED	20	GATK	yes	6898
300	Velvet	1stAssy	Bowtie	RELAXED	20	FREEBAYES	no	6854
100	Velvet	1stAssy	Bowtie	STRICT	0	FREEBAYES	no	6743
1000	Velvet	1stAssy	BWA	RELAXED	20	GATK	no	6732
150	Velvet	1stAssy	BWA	RELAXED	0	FREEBAYES	no	6729
100	Velvet	2ndAssy	Bowtie	STRICT	0	FREEBAYES	no	6656
300	Velvet	2ndAssy	Bowtie	RELAXED	20	FREEBAYES	yes	6628
150	Velvet	2ndAssy	BWA	RELAXED	0	FREEBAYES	no	6624
300	Velvet	2ndAssy	Bowtie	RELAXED	0	GATK	no	6589
500	Allpaths	1stAssy	BWA	RELAXED	20	GATK	yes	6588
300	Velvet	1stAssy	Bowtie	RELAXED	0	GATK	no	6570
100	Velvet	1stAssy	Bowtie	RELAXED	0	FREEBAYES	yes	6555
1000	Velvet	1stAssy	BWA	RELAXED	0	FREEBAYES	yes	6550
500	Allpaths	1stAssy	Bowtie	RELAXED	20	FREEBAYES	no	6532
50	Allpaths	2ndAssy	Bowtie	STRICT	0	FREEBAYES	no	6486
100	Velvet	2ndAssy	Bowtie	RELAXED	0	FREEBAYES	yes	6467
300	Velvet	1stAssy	Bowtie	RELAXED	20	FREEBAYES	yes	6451
1000	Velvet	2ndAssy	BWA	RELAXED	20	GATK	no	6438
100	Allpaths	2ndAssy	Bowtie	STRICT	0	FREEBAYES	no	6391
150	Allpaths	2ndAssy	Bowtie	RELAXED	0	FREEBAYES	yes	6388
100	Allpaths	1stAssy	Bowtie	STRICT	0	FREEBAYES	no	6364
1000	Allpaths	2ndAssy	BWA	RELAXED	0	FREEBAYES	yes	6361
1000	Velvet	1stAssy	Bowtie	STRICT	0	FREEBAYES	no	6358
1000	Velvet	2ndAssy	BWA	RELAXED	0	FREEBAYES	yes	6349
500	Allpaths	2ndAssy	Bowtie	RELAXED	20	FREEBAYES	no	6337
1000	Velvet	2ndAssy	Bowtie	STRICT	0	FREEBAYES	no	6332
50	Allpaths	1stAssy	Bowtie	STRICT	0	FREEBAYES	no	6279
150	Allpaths	2ndAssy	Bowtie	STRICT	0	FREEBAYES	no	6252
150	Allpaths	1stAssy	Bowtie	RELAXED	0	FREEBAYES	yes	6236
1000	Velvet	1stAssy	BWA	RELAXED	0	GATK	no	6219
150	Allpaths	1stAssy	Bowtie	STRICT	0	FREEBAYES	no	6198
1000	Velvet	1stAssy	Bowtie	RELAXED	20	FREEBAYES	no	6187
1000	Velvet	2ndAssy	BWA	RELAXED	0	GATK	no	6172
500	Allpaths	2ndAssy	BWA	RELAXED	0	FREEBAYES	yes	6077
500	Allpaths	1stAssy	BWA	RELAXED	0	FREEBAYES	yes	6059
1000	Velvet	2ndAssy	Bowtie	RELAXED	20	FREEBAYES	no	6057
1000	Allpaths	1stAssy	BWA	RELAXED	0	FREEBAYES	yes	6017
1000	Velvet	1stAssy	BWA	RELAXED	20	GATK	yes	6011
100	Allpaths	2ndAssy	BWA	RELAXED	20	FREEBAYES	no	5956
500	Velvet	2ndAssy	BWA	RELAXED	0	FREEBAYES	yes	5953
300	Allpaths	2ndAssy	Bowtie	STRICT	0	FREEBAYES	no	5920
1000	Allpaths	1stAssy	Bowtie	RELAXED	20	GATK	yes	5914
1000	Allpaths	1stAssy	Bowtie	RELAXED	20	FREEBAYES	yes	5900
100	Allpaths	1stAssy	BWA	RELAXED	20	FREEBAYES	no	5870
300	Velvet	1stAssy	BWA	RELAXED	0	FREEBAYES	yes	5825
300	Allpaths	1stAssy	Bowtie	RELAXED	20	FREEBAYES	yes	5818
300	Allpaths	1stAssy	Bowtie	STRICT	0	FREEBAYES	no	5804
500	Velvet	1stAssy	BWA	RELAXED	0	FREEBAYES	yes	5803
150	Allpaths	2ndAssy	BWA	RELAXED	20	GATK	yes	5792
1000	Velvet	2ndAssy	BWA	RELAXED	20	GATK	yes	5782
1000	Velvet	2ndAssy	Bowtie	RELAXED	20	GATK	no	5761
500	Allpaths	2ndAssy	Bowtie	STRICT	0	FREEBAYES	no	5721
1000	Velvet	1stAssy	Bowtie	RELAXED	20	GATK	no	5695
1000	Allpaths	2ndAssy	Bowtie	RELAXED	20	GATK	yes	5693
500	Allpaths	1stAssy	Bowtie	STRICT	0	FREEBAYES	no	5669
300	Allpaths	2ndAssy	Bowtie	RELAXED	20	FREEBAYES	yes	5642
300	Velvet	2ndAssy	BWA	RELAXED	0	FREEBAYES	yes	5585
150	Allpaths	2ndAssy	Bowtie	RELAXED	20	FREEBAYES	no	5536
1000	Velvet	1stAssy	BWA	RELAXED	20	FREEBAYES	no	5515
100	Velvet	1stAssy	BWA	RELAXED	0	FREEBAYES	no	5490
300	Allpaths	1stAssy	BWA	RELAXED	0	FREEBAYES	yes	5487
1000	Allpaths	2ndAssy	Bowtie	RELAXED	20	FREEBAYES	yes	5486
150	Allpaths	1stAssy	Bowtie	RELAXED	20	FREEBAYES	no	5459
1000	Allpaths	1stAssy	Bowtie	STRICT	0	FREEBAYES	no	5404
1000	Allpaths	1stAssy	BWA	RELAXED	0	GATK	yes	5396
50	Velvet	1stAssy	Bowtie	RELAXED	0	FREEBAYES	no	5395
300	Allpaths	2ndAssy	BWA	RELAXED	0	FREEBAYES	yes	5386
100	Allpaths	1stAssy	Bowtie	RELAXED	0	FREEBAYES	yes	5352
150	Allpaths	1stAssy	BWA	RELAXED	20	GATK	yes	5333
100	Velvet	2ndAssy	BWA	RELAXED	0	FREEBAYES	no	5329
150	Velvet	1stAssy	BWA	STRICT	0	FREEBAYES	no	5327
1000	Allpaths	2ndAssy	BWA	RELAXED	0	GATK	yes	5309
1000	Velvet	2ndAssy	Bowtie	RELAXED	0	GATK	no	5278
1000	Velvet	1stAssy	Bowtie	RELAXED	0	GATK	no	5274
300	Velvet	2ndAssy	BWA	STRICT	0	FREEBAYES	no	5273
300	Velvet	1stAssy	BWA	STRICT	0	FREEBAYES	no	5264
50	Velvet	2ndAssy	Bowtie	RELAXED	0	FREEBAYES	no	5264
1000	Velvet	1stAssy	Bowtie	RELAXED	20	FREEBAYES	yes	5258
150	Velvet	2ndAssy	BWA	STRICT	0	FREEBAYES	no	5222
1000	Allpaths	2ndAssy	Bowtie	STRICT	0	FREEBAYES	no	5220
50	Velvet	1stAssy	BWA	RELAXED	0	FREEBAYES	no	5220
100	Allpaths	2ndAssy	Bowtie	RELAXED	0	FREEBAYES	yes	5193
1000	Velvet	2ndAssy	Bowtie	RELAXED	20	FREEBAYES	yes	5191
50	Velvet	2ndAssy	BWA	RELAXED	0	FREEBAYES	no	5186
500	Velvet	2ndAssy	BWA	RELAXED	20	GATK	no	5078
50	Allpaths	2ndAssy	BWA	RELAXED	0	GATK	no	5068
1000	Allpaths	1stAssy	BWA	RELAXED	20	FREEBAYES	yes	5051
150	Velvet	1stAssy	Bowtie	STRICT	0	FREEBAYES	yes	5025
1000	Velvet	1stAssy	BWA	RELAXED	20	FREEBAYES	yes	5008
1000	Velvet	2ndAssy	BWA	RELAXED	20	FREEBAYES	no	4994
500	Velvet	1stAssy	BWA	RELAXED	20	GATK	no	4964
500	Velvet	1stAssy	BWA	STRICT	0	FREEBAYES	no	4910
500	Velvet	2ndAssy	BWA	STRICT	0	FREEBAYES	no	4879
300	Velvet	2ndAssy	Bowtie	STRICT	0	FREEBAYES	yes	4865
300	Velvet	1stAssy	Bowtie	STRICT	0	FREEBAYES	yes	4848
500	Velvet	1stAssy	BWA	RELAXED	0	GATK	no	4828
50	Velvet	1stAssy	Bowtie	STRICT	0	FREEBAYES	no	4825
50	Velvet	2ndAssy	Bowtie	STRICT	0	FREEBAYES	no	4825
100	Allpaths	2ndAssy	BWA	STRICT	0	FREEBAYES	no	4813
150	Allpaths	2ndAssy	BWA	STRICT	0	FREEBAYES	no	4811
1000	Allpaths	2ndAssy	BWA	RELAXED	20	FREEBAYES	yes	4810
150	Velvet	2ndAssy	Bowtie	STRICT	0	FREEBAYES	yes	4804
100	Allpaths	2ndAssy	Bowtie	RELAXED	20	FREEBAYES	no	4787
50	Allpaths	2ndAssy	Bowtie	RELAXED	20	FREEBAYES	no	4779
500	Velvet	2ndAssy	Bowtie	STRICT	0	FREEBAYES	yes	4765
500	Velvet	2ndAssy	BWA	RELAXED	0	GATK	no	4764
150	Allpaths	2ndAssy	BWA	RELAXED	0	FREEBAYES	yes	4745
100	Allpaths	1stAssy	Bowtie	RELAXED	20	FREEBAYES	no	4745
1000	Velvet	1stAssy	Bowtie	RELAXED	20	GATK	yes	4687
100	Velvet	1stAssy	Bowtie	STRICT	0	FREEBAYES	yes	4679
50	Allpaths	1stAssy	Bowtie	RELAXED	20	FREEBAYES	no	4676
150	Velvet	1stAssy	BWA	RELAXED	0	FREEBAYES	yes	4669
1000	Velvet	1stAssy	Bowtie	STRICT	0	FREEBAYES	yes	4659
1000	Velvet	2ndAssy	Bowtie	RELAXED	20	GATK	yes	4659
150	Allpaths	1stAssy	BWA	STRICT	0	FREEBAYES	no	4657
50	Allpaths	2ndAssy	BWA	RELAXED	0	FREEBAYES	yes	4657
500	Velvet	1stAssy	Bowtie	STRICT	0	FREEBAYES	yes	4654
100	Allpaths	1stAssy	BWA	STRICT	0	FREEBAYES	no	4646
100	Velvet	2ndAssy	Bowtie	STRICT	0	FREEBAYES	yes	4642
100	Velvet	1stAssy	BWA	STRICT	0	FREEBAYES	no	4611
1000	Velvet	2ndAssy	BWA	RELAXED	20	FREEBAYES	yes	4610
150	Velvet	2ndAssy	BWA	RELAXED	0	FREEBAYES	yes	4594
100	Velvet	2ndAssy	BWA	STRICT	0	FREEBAYES	no	4585
100	Allpaths	2ndAssy	BWA	RELAXED	20	GATK	yes	4573
500	Velvet	2ndAssy	BWA	RELAXED	20	GATK	yes	4555
150	Allpaths	1stAssy	BWA	RELAXED	0	FREEBAYES	yes	4532
1000	Velvet	2ndAssy	Bowtie	STRICT	0	FREEBAYES	yes	4530
50	Allpaths	1stAssy	BWA	RELAXED	0	FREEBAYES	yes	4530
300	Velvet	2ndAssy	Bowtie	RELAXED	0	GATK	yes	4465
1000	Allpaths	1stAssy	Bowtie	STRICT	0	GATK	no	4436
100	Allpaths	1stAssy	BWA	RELAXED	20	GATK	yes	4427
300	Velvet	1stAssy	Bowtie	RELAXED	0	GATK	yes	4421
500	Velvet	1stAssy	BWA	RELAXED	20	GATK	yes	4419
100	Allpaths	2ndAssy	BWA	RELAXED	0	FREEBAYES	yes	4397
1000	Allpaths	1stAssy	Bowtie	STRICT	20	GATK	no	4393
50	Allpaths	2ndAssy	BWA	RELAXED	20	FREEBAYES	no	4378
1000	Velvet	2ndAssy	Bowtie	STRICT	20	GATK	no	4340
1000	Velvet	1stAssy	Bowtie	STRICT	0	GATK	no	4316
1000	Velvet	1stAssy	Bowtie	STRICT	20	GATK	no	4314
1000	Velvet	2ndAssy	Bowtie	STRICT	0	GATK	no	4302
500	Allpaths	2ndAssy	BWA	RELAXED	20	FREEBAYES	yes	4282
1000	Allpaths	2ndAssy	Bowtie	STRICT	0	GATK	no	4278
50	Allpaths	1stAssy	BWA	RELAXED	20	FREEBAYES	no	4274
1000	Allpaths	2ndAssy	Bowtie	STRICT	20	GATK	no	4257
100	Allpaths	1stAssy	BWA	RELAXED	0	FREEBAYES	yes	4245
50	Allpaths	1stAssy	Bowtie	RELAXED	0	FREEBAYES	yes	4220
150	Allpaths	2ndAssy	Bowtie	RELAXED	20	GATK	yes	4192
150	Velvet	1stAssy	BWA	STRICT	0	FREEBAYES	yes	4167
1000	Velvet	1stAssy	BWA	STRICT	0	FREEBAYES	no	4148
500	Velvet	2ndAssy	BWA	RELAXED	20	FREEBAYES	no	4148
300	Velvet	2ndAssy	BWA	STRICT	0	FREEBAYES	yes	4142
300	Allpaths	1stAssy	BWA	STRICT	0	FREEBAYES	no	4141
50	Allpaths	2ndAssy	Bowtie	RELAXED	0	FREEBAYES	yes	4131
300	Velvet	1stAssy	BWA	STRICT	0	FREEBAYES	yes	4120
300	Allpaths	2ndAssy	BWA	STRICT	0	FREEBAYES	no	4113
500	Velvet	1stAssy	BWA	RELAXED	20	FREEBAYES	no	4111
50	Allpaths	2ndAssy	Bowtie	RELAXED	20	GATK	yes	4110
1000	Velvet	2ndAssy	BWA	RELAXED	0	GATK	yes	4095
50	Velvet	1stAssy	Bowtie	RELAXED	0	FREEBAYES	yes	4088
50	Allpaths	1stAssy	BWA	STRICT	0	FREEBAYES	no	4081
500	Velvet	1stAssy	BWA	STRICT	0	FREEBAYES	yes	4072
1000	Velvet	2ndAssy	BWA	STRICT	0	FREEBAYES	no	4071
500	Allpaths	2ndAssy	Bowtie	RELAXED	20	GATK	yes	4065
500	Allpaths	1stAssy	BWA	RELAXED	20	FREEBAYES	yes	4063
50	Velvet	2ndAssy	Bowtie	RELAXED	0	FREEBAYES	yes	4058
500	Velvet	2ndAssy	BWA	STRICT	0	FREEBAYES	yes	4056
50	Allpaths	2ndAssy	BWA	STRICT	0	FREEBAYES	no	4055
150	Velvet	2ndAssy	BWA	STRICT	0	FREEBAYES	yes	4042
500	Allpaths	2ndAssy	Bowtie	STRICT	20	GATK	no	4009
500	Velvet	2ndAssy	Bowtie	STRICT	20	GATK	no	4009
500	Allpaths	1stAssy	Bowtie	STRICT	0	GATK	no	4003
500	Velvet	1stAssy	Bowtie	RELAXED	20	FREEBAYES	no	3995
150	Allpaths	1stAssy	Bowtie	RELAXED	20	GATK	yes	3995
500	Allpaths	2ndAssy	Bowtie	STRICT	0	GATK	no	3993
500	Velvet	2ndAssy	Bowtie	RELAXED	20	FREEBAYES	no	3992
500	Velvet	2ndAssy	Bowtie	STRICT	0	GATK	no	3990
50	Velvet	1stAssy	BWA	RELAXED	0	FREEBAYES	yes	3989
500	Allpaths	1stAssy	Bowtie	STRICT	20	GATK	no	3980
1000	Velvet	1stAssy	BWA	RELAXED	0	GATK	yes	3975
1000	Velvet	2ndAssy	Bowtie	STRICT	20	GATK	yes	3974
50	Velvet	2ndAssy	BWA	RELAXED	0	FREEBAYES	yes	3969
50	Allpaths	2ndAssy	BWA	RELAXED	20	GATK	yes	3966
1000	Allpaths	1stAssy	Bowtie	STRICT	20	GATK	yes	3954
100	Velvet	1stAssy	BWA	RELAXED	0	FREEBAYES	yes	3938
1000	Velvet	1stAssy	Bowtie	STRICT	20	GATK	yes	3937
500	Allpaths	1stAssy	Bowtie	RELAXED	20	GATK	yes	3932
500	Velvet	1stAssy	Bowtie	STRICT	20	GATK	no	3914
50	Allpaths	1stAssy	Bowtie	RELAXED	20	GATK	yes	3913
50	Velvet	1stAssy	BWA	STRICT	0	FREEBAYES	no	3911
300	CONTROL	1stCONTROL	Bowtie	RELAXED	20	GATK	no	3903
500	Velvet	1stAssy	Bowtie	STRICT	0	GATK	no	3892
1000	Allpaths	2ndAssy	Bowtie	STRICT	20	GATK	yes	3873
1000	Velvet	1stAssy	Bowtie	STRICT	20	FREEBAYES	no	3870
1000	Allpaths	1stAssy	Bowtie	STRICT	0	FREEBAYES	yes	3865
500	Allpaths	1stAssy	Bowtie	RELAXED	20	FREEBAYES	yes	3865
100	Velvet	2ndAssy	BWA	RELAXED	0	FREEBAYES	yes	3851
1000	Allpaths	2ndAssy	Bowtie	STRICT	0	FREEBAYES	yes	3848
300	CONTROL	1stCONTROL	Bowtie	RELAXED	20	GATK	yes	3827
500	Velvet	2ndAssy	BWA	RELAXED	20	FREEBAYES	yes	3810
50	Velvet	2ndAssy	BWA	STRICT	0	FREEBAYES	no	3806
50	Allpaths	1stAssy	BWA	RELAXED	20	GATK	yes	3805
1000	Velvet	1stAssy	BWA	STRICT	0	FREEBAYES	yes	3802
300	Allpaths	1stAssy	Bowtie	STRICT	20	GATK	no	3801
500	Allpaths	1stAssy	BWA	STRICT	0	FREEBAYES	no	3795
300	Allpaths	1stAssy	Bowtie	STRICT	0	GATK	no	3791
50	Velvet	2ndAssy	Bowtie	STRICT	0	FREEBAYES	yes	3785
300	CONTROL	2ndCONTROL	Bowtie	RELAXED	20	GATK	no	3782
1000	Velvet	2ndAssy	Bowtie	STRICT	20	FREEBAYES	no	3774
500	Velvet	1stAssy	BWA	RELAXED	20	FREEBAYES	yes	3764
1000	Velvet	2ndAssy	BWA	STRICT	0	FREEBAYES	yes	3744
50	Velvet	1stAssy	Bowtie	STRICT	0	FREEBAYES	yes	3741
300	CONTROL	2ndCONTROL	Bowtie	RELAXED	20	GATK	yes	3713
500	Allpaths	2ndAssy	BWA	RELAXED	0	GATK	yes	3694
500	Allpaths	2ndAssy	BWA	STRICT	0	FREEBAYES	no	3691
100	Velvet	2ndAssy	BWA	STRICT	0	FREEBAYES	yes	3661
300	Velvet	1stAssy	Bowtie	STRICT	20	GATK	no	3645
300	Allpaths	2ndAssy	BWA	RELAXED	20	FREEBAYES	yes	3641
100	Velvet	1stAssy	BWA	STRICT	0	FREEBAYES	yes	3626
300	Velvet	2ndAssy	Bowtie	STRICT	20	GATK	no	3609
300	Velvet	1stAssy	Bowtie	STRICT	0	GATK	no	3608
300	Allpaths	2ndAssy	Bowtie	STRICT	20	GATK	no	3605
300	Velvet	2ndAssy	Bowtie	STRICT	0	GATK	no	3594
300	Allpaths	2ndAssy	Bowtie	STRICT	0	GATK	no	3583
1000	Velvet	1stAssy	Bowtie	STRICT	20	FREEBAYES	yes	3539
1000	Allpaths	1stAssy	Bowtie	STRICT	20	FREEBAYES	no	3496
500	Allpaths	2ndAssy	Bowtie	RELAXED	20	FREEBAYES	yes	3491
500	Velvet	2ndAssy	Bowtie	STRICT	20	GATK	yes	3452
1000	Allpaths	1stAssy	Bowtie	STRICT	0	GATK	yes	3448
100	Allpaths	1stAssy	Bowtie	RELAXED	20	GATK	yes	3445
1000	Velvet	2ndAssy	Bowtie	STRICT	20	FREEBAYES	yes	3442
500	Velvet	2ndAssy	Bowtie	RELAXED	20	FREEBAYES	yes	3442
150	Allpaths	2ndAssy	Bowtie	STRICT	20	GATK	no	3438
500	Velvet	2ndAssy	Bowtie	STRICT	20	FREEBAYES	no	3435
300	Allpaths	1stAssy	BWA	RELAXED	20	FREEBAYES	yes	3433
50	Velvet	1stAssy	BWA	STRICT	0	FREEBAYES	yes	3433
500	Velvet	1stAssy	Bowtie	STRICT	20	FREEBAYES	no	3429
500	Velvet	1stAssy	Bowtie	RELAXED	20	FREEBAYES	yes	3427
300	Allpaths	1stAssy	Bowtie	RELAXED	0	GATK	yes	3426
150	Allpaths	2ndAssy	Bowtie	STRICT	0	GATK	no	3418
500	Velvet	1stAssy	Bowtie	STRICT	20	GATK	yes	3413
1000	Velvet	1stAssy	Bowtie	STRICT	0	GATK	yes	3409
1000	Velvet	2ndAssy	Bowtie	STRICT	0	GATK	yes	3409
1000	Allpaths	2ndAssy	Bowtie	STRICT	0	GATK	yes	3402
300	Velvet	2ndAssy	BWA	RELAXED	20	GATK	no	3395
500	Allpaths	2ndAssy	Bowtie	STRICT	20	GATK	yes	3388
500	Velvet	2ndAssy	Bowtie	RELAXED	20	GATK	no	3366
300	Velvet	1stAssy	BWA	RELAXED	20	GATK	no	3337
50	Velvet	2ndAssy	BWA	STRICT	0	FREEBAYES	yes	3333
500	Allpaths	2ndAssy	Bowtie	STRICT	0	FREEBAYES	yes	3310
100	Allpaths	2ndAssy	Bowtie	RELAXED	20	GATK	yes	3309
150	Allpaths	1stAssy	Bowtie	STRICT	20	GATK	no	3305
300	Velvet	1stAssy	BWA	RELAXED	0	GATK	no	3289
150	Allpaths	1stAssy	Bowtie	STRICT	0	GATK	no	3289
300	Velvet	2ndAssy	BWA	RELAXED	0	GATK	no	3286
1000	Allpaths	2ndAssy	Bowtie	STRICT	20	FREEBAYES	no	3284
500	Allpaths	1stAssy	Bowtie	STRICT	20	GATK	yes	3284
150	Velvet	2ndAssy	Bowtie	STRICT	20	GATK	no	3278
1000	Allpaths	1stAssy	BWA	STRICT	0	FREEBAYES	no	3269
500	Velvet	1stAssy	Bowtie	RELAXED	20	GATK	no	3266
150	Velvet	2ndAssy	Bowtie	STRICT	0	GATK	no	3259
150	Velvet	1stAssy	Bowtie	STRICT	20	GATK	no	3254
300	Allpaths	2ndAssy	Bowtie	RELAXED	0	GATK	yes	3243
150	Velvet	1stAssy	Bowtie	STRICT	0	GATK	no	3235
500	Allpaths	1stAssy	Bowtie	STRICT	0	FREEBAYES	yes	3196
300	Velvet	1stAssy	BWA	RELAXED	20	FREEBAYES	no	3177
1000	Allpaths	1stAssy	Bowtie	STRICT	20	FREEBAYES	yes	3165
500	Allpaths	1stAssy	BWA	RELAXED	0	GATK	yes	3136
500	Allpaths	1stAssy	Bowtie	STRICT	20	FREEBAYES	no	3133
300	CONTROL	1stCONTROL	Bowtie	RELAXED	0	GATK	no	3127
300	Velvet	2ndAssy	BWA	RELAXED	20	GATK	yes	3096
300	Velvet	1stAssy	Bowtie	STRICT	20	GATK	yes	3090
100	Allpaths	2ndAssy	Bowtie	STRICT	20	GATK	no	3087
300	Velvet	2ndAssy	Bowtie	STRICT	20	FREEBAYES	no	3082
500	Velvet	2ndAssy	Bowtie	RELAXED	0	GATK	no	3079
300	Velvet	1stAssy	BWA	RELAXED	20	GATK	yes	3078
300	Velvet	1stAssy	Bowtie	STRICT	20	FREEBAYES	no	3071
500	Allpaths	2ndAssy	Bowtie	STRICT	20	FREEBAYES	no	3061
100	Allpaths	1stAssy	Bowtie	STRICT	20	GATK	no	3055
300	CONTROL	2ndCONTROL	Bowtie	RELAXED	0	GATK	no	3050
300	Velvet	2ndAssy	Bowtie	STRICT	20	GATK	yes	3046
300	Velvet	2ndAssy	BWA	RELAXED	20	FREEBAYES	no	3044
100	Allpaths	2ndAssy	Bowtie	STRICT	0	GATK	no	3043
1000	Allpaths	2ndAssy	BWA	STRICT	0	FREEBAYES	no	3019
300	Allpaths	1stAssy	Bowtie	STRICT	20	GATK	yes	3019
100	Allpaths	1stAssy	Bowtie	STRICT	0	GATK	no	2990
1000	Allpaths	2ndAssy	Bowtie	STRICT	20	FREEBAYES	yes	2985
500	Velvet	1stAssy	Bowtie	STRICT	20	FREEBAYES	yes	2984
500	Velvet	2ndAssy	Bowtie	STRICT	20	FREEBAYES	yes	2974
300	Velvet	1stAssy	BWA	RELAXED	20	FREEBAYES	yes	2950
1000	Allpaths	1stAssy	BWA	STRICT	0	FREEBAYES	yes	2936
300	Allpaths	2ndAssy	Bowtie	STRICT	20	GATK	yes	2926
500	Velvet	1stAssy	Bowtie	RELAXED	0	GATK	no	2918
500	Velvet	1stAssy	BWA	RELAXED	0	GATK	yes	2896
500	Allpaths	2ndAssy	BWA	STRICT	0	FREEBAYES	yes	2889
300	Allpaths	2ndAssy	Bowtie	STRICT	0	FREEBAYES	yes	2884
300	Allpaths	1stAssy	Bowtie	STRICT	0	FREEBAYES	yes	2874
500	Allpaths	1stAssy	BWA	STRICT	0	FREEBAYES	yes	2866
150	Velvet	1stAssy	Bowtie	STRICT	20	FREEBAYES	no	2836
300	Allpaths	1stAssy	BWA	RELAXED	0	GATK	yes	2835
300	Velvet	2ndAssy	BWA	RELAXED	20	FREEBAYES	yes	2813
1000	Allpaths	2ndAssy	Bowtie	RELAXED	0	GATK	yes	2806
1000	Allpaths	2ndAssy	BWA	STRICT	0	FREEBAYES	yes	2800
1000	Allpaths	1stAssy	Bowtie	RELAXED	0	GATK	yes	2799
500	Velvet	2ndAssy	BWA	RELAXED	0	GATK	yes	2798
150	Velvet	2ndAssy	Bowtie	STRICT	20	FREEBAYES	no	2798
500	Velvet	2ndAssy	Bowtie	STRICT	0	GATK	yes	2775
500	Velvet	1stAssy	Bowtie	STRICT	0	GATK	yes	2711
300	Allpaths	2ndAssy	Bowtie	STRICT	20	FREEBAYES	no	2700
500	Velvet	2ndAssy	Bowtie	RELAXED	20	GATK	yes	2698
500	Allpaths	2ndAssy	Bowtie	STRICT	0	GATK	yes	2693
300	Allpaths	2ndAssy	BWA	RELAXED	0	GATK	yes	2679
300	Allpaths	1stAssy	Bowtie	STRICT	20	FREEBAYES	no	2676
300	Allpaths	2ndAssy	BWA	STRICT	0	FREEBAYES	yes	2645
300	Allpaths	1stAssy	BWA	STRICT	0	FREEBAYES	yes	2624
500	Allpaths	1stAssy	Bowtie	STRICT	20	FREEBAYES	yes	2604
150	Allpaths	1stAssy	Bowtie	STRICT	0	FREEBAYES	yes	2600
150	Allpaths	2ndAssy	Bowtie	STRICT	0	FREEBAYES	yes	2582
300	Velvet	1stAssy	Bowtie	STRICT	20	FREEBAYES	yes	2576
300	Velvet	2ndAssy	Bowtie	STRICT	20	FREEBAYES	yes	2575
150	Velvet	1stAssy	Bowtie	STRICT	20	GATK	yes	2569
100	Velvet	1stAssy	Bowtie	STRICT	0	GATK	no	2567
100	Velvet	1stAssy	Bowtie	STRICT	20	GATK	no	2557
500	Allpaths	2ndAssy	Bowtie	STRICT	20	FREEBAYES	yes	2555
500	Velvet	1stAssy	Bowtie	RELAXED	20	GATK	yes	2549
150	Velvet	2ndAssy	Bowtie	STRICT	20	GATK	yes	2544
1000	Velvet	1stAssy	Bowtie	RELAXED	0	GATK	yes	2526
150	Allpaths	2ndAssy	Bowtie	STRICT	20	GATK	yes	2522
500	Allpaths	1stAssy	Bowtie	STRICT	0	GATK	yes	2521
300	CONTROL	1stCONTROL	Bowtie	RELAXED	0	GATK	yes	2506
1000	Velvet	2ndAssy	Bowtie	RELAXED	0	GATK	yes	2500
100	Allpaths	2ndAssy	Bowtie	STRICT	0	FREEBAYES	yes	2493
100	Allpaths	1stAssy	Bowtie	STRICT	0	FREEBAYES	yes	2483
150	Allpaths	2ndAssy	BWA	RELAXED	20	FREEBAYES	yes	2474
150	Allpaths	1stAssy	BWA	RELAXED	20	FREEBAYES	yes	2469
100	Velvet	2ndAssy	Bowtie	STRICT	0	GATK	no	2465
100	Velvet	2ndAssy	Bowtie	STRICT	20	GATK	no	2460
150	Allpaths	1stAssy	Bowtie	RELAXED	20	FREEBAYES	yes	2452
150	Allpaths	1stAssy	Bowtie	STRICT	20	GATK	yes	2449
300	CONTROL	2ndCONTROL	Bowtie	RELAXED	0	GATK	yes	2438
150	Allpaths	2ndAssy	BWA	STRICT	0	FREEBAYES	yes	2400
150	Allpaths	2ndAssy	Bowtie	RELAXED	20	FREEBAYES	yes	2389
50	Allpaths	2ndAssy	Bowtie	STRICT	0	FREEBAYES	yes	2386
300	Velvet	1stAssy	Bowtie	STRICT	0	GATK	yes	2347
300	Velvet	2ndAssy	Bowtie	STRICT	0	GATK	yes	2331
50	Allpaths	1stAssy	Bowtie	STRICT	0	FREEBAYES	yes	2311
100	Allpaths	2ndAssy	BWA	STRICT	0	FREEBAYES	yes	2279
150	Allpaths	2ndAssy	Bowtie	STRICT	20	FREEBAYES	no	2256
150	Allpaths	1stAssy	BWA	STRICT	0	FREEBAYES	yes	2250
150	Allpaths	1stAssy	Bowtie	STRICT	20	FREEBAYES	no	2246
150	Velvet	1stAssy	BWA	RELAXED	20	GATK	no	2231
50	Allpaths	2ndAssy	Bowtie	STRICT	20	GATK	no	2224
150	Velvet	1stAssy	Bowtie	STRICT	20	FREEBAYES	yes	2220
150	Velvet	1stAssy	Bowtie	RELAXED	20	GATK	no	2214
150	Velvet	2ndAssy	Bowtie	RELAXED	0	GATK	no	2213
150	Velvet	1stAssy	BWA	RELAXED	0	GATK	no	2202
150	Velvet	2ndAssy	Bowtie	STRICT	20	FREEBAYES	yes	2195
300	CONTROL	2ndCONTROL	Bowtie	RELAXED	20	FREEBAYES	no	2187
150	Velvet	2ndAssy	BWA	RELAXED	20	GATK	no	2183
150	Velvet	2ndAssy	Bowtie	RELAXED	20	GATK	no	2179
150	Velvet	2ndAssy	BWA	RELAXED	0	GATK	no	2168
150	Velvet	1stAssy	Bowtie	RELAXED	0	GATK	no	2163
100	Allpaths	1stAssy	BWA	STRICT	0	FREEBAYES	yes	2152
150	Velvet	2ndAssy	Bowtie	RELAXED	20	FREEBAYES	no	2149
100	Allpaths	2ndAssy	Bowtie	STRICT	20	GATK	yes	2148
100	Allpaths	2ndAssy	BWA	RELAXED	20	FREEBAYES	yes	2132
300	Allpaths	1stAssy	Bowtie	STRICT	0	GATK	yes	2131
50	Allpaths	1stAssy	Bowtie	STRICT	20	GATK	no	2130
150	Velvet	1stAssy	Bowtie	RELAXED	20	FREEBAYES	no	2128
300	CONTROL	2ndCONTROL	Bowtie	RELAXED	20	FREEBAYES	yes	2122
50	Allpaths	2ndAssy	Bowtie	STRICT	0	GATK	no	2120
300	Allpaths	2ndAssy	Bowtie	STRICT	20	FREEBAYES	yes	2113
100	Allpaths	2ndAssy	Bowtie	STRICT	20	FREEBAYES	no	2109
100	Allpaths	1stAssy	Bowtie	STRICT	20	GATK	yes	2085
300	Allpaths	2ndAssy	Bowtie	STRICT	0	GATK	yes	2078
300	CONTROL	1stCONTROL	Bowtie	RELAXED	20	FREEBAYES	no	2077
100	Velvet	1stAssy	Bowtie	STRICT	20	FREEBAYES	no	2077
100	Allpaths	1stAssy	BWA	RELAXED	20	FREEBAYES	yes	2074
300	Allpaths	1stAssy	Bowtie	STRICT	20	FREEBAYES	yes	2052
50	Allpaths	1stAssy	BWA	STRICT	0	FREEBAYES	yes	2046
50	Allpaths	2ndAssy	Bowtie	RELAXED	0	GATK	yes	2041
50	Allpaths	2ndAssy	Bowtie	RELAXED	20	FREEBAYES	yes	2031
50	Allpaths	1stAssy	Bowtie	STRICT	0	GATK	no	2022
100	Velvet	2ndAssy	Bowtie	STRICT	20	FREEBAYES	no	2020
150	Velvet	1stAssy	BWA	RELAXED	20	GATK	yes	2016
150	Velvet	2ndAssy	BWA	RELAXED	20	FREEBAYES	no	2003
50	Allpaths	2ndAssy	BWA	STRICT	0	FREEBAYES	yes	2003
300	CONTROL	1stCONTROL	Bowtie	RELAXED	20	FREEBAYES	yes	2001
100	Allpaths	1stAssy	Bowtie	STRICT	20	FREEBAYES	no	1986
300	Velvet	1stAssy	BWA	RELAXED	0	GATK	yes	1982
150	Velvet	1stAssy	BWA	RELAXED	20	FREEBAYES	no	1978
150	Velvet	2ndAssy	BWA	RELAXED	20	GATK	yes	1973
50	Allpaths	1stAssy	Bowtie	RELAXED	20	FREEBAYES	yes	1967
300	Velvet	2ndAssy	BWA	RELAXED	0	GATK	yes	1940
100	Velvet	1stAssy	Bowtie	STRICT	20	GATK	yes	1891
100	Allpaths	1stAssy	Bowtie	RELAXED	20	FREEBAYES	yes	1874
100	Velvet	2ndAssy	Bowtie	STRICT	20	GATK	yes	1835
50	Allpaths	2ndAssy	BWA	RELAXED	20	FREEBAYES	yes	1831
100	Allpaths	2ndAssy	Bowtie	RELAXED	20	FREEBAYES	yes	1827
150	Velvet	2ndAssy	BWA	RELAXED	20	FREEBAYES	yes	1816
150	Velvet	2ndAssy	Bowtie	STRICT	0	GATK	yes	1805
150	Velvet	1stAssy	Bowtie	STRICT	0	GATK	yes	1796
150	Velvet	1stAssy	BWA	RELAXED	20	FREEBAYES	yes	1783
50	Allpaths	1stAssy	BWA	RELAXED	20	FREEBAYES	yes	1783
150	Allpaths	1stAssy	BWA	RELAXED	0	GATK	yes	1767
50	Allpaths	1stAssy	BWA	RELAXED	0	GATK	yes	1763
50	Allpaths	1stAssy	Bowtie	RELAXED	0	GATK	yes	1760
150	Velvet	2ndAssy	Bowtie	RELAXED	20	FREEBAYES	yes	1758
500	Allpaths	2ndAssy	Bowtie	RELAXED	0	GATK	yes	1748
150	Allpaths	2ndAssy	BWA	RELAXED	0	GATK	yes	1734
150	Velvet	1stAssy	Bowtie	RELAXED	20	FREEBAYES	yes	1725
150	Velvet	1stAssy	Bowtie	RELAXED	20	GATK	yes	1635
150	Velvet	2ndAssy	Bowtie	RELAXED	20	GATK	yes	1599
150	Allpaths	2ndAssy	Bowtie	STRICT	0	GATK	yes	1580
100	Velvet	1stAssy	Bowtie	STRICT	20	FREEBAYES	yes	1555
150	Allpaths	2ndAssy	Bowtie	STRICT	20	FREEBAYES	yes	1552
500	Allpaths	1stAssy	Bowtie	RELAXED	0	GATK	yes	1545
150	Allpaths	1stAssy	Bowtie	STRICT	20	FREEBAYES	yes	1526
100	Velvet	2ndAssy	Bowtie	STRICT	20	FREEBAYES	yes	1521
50	Allpaths	2ndAssy	Bowtie	STRICT	20	GATK	yes	1514
150	Allpaths	1stAssy	Bowtie	STRICT	0	GATK	yes	1492
50	Allpaths	1stAssy	Bowtie	STRICT	20	GATK	yes	1451
50	Allpaths	2ndAssy	Bowtie	STRICT	20	FREEBAYES	no	1414
50	CONTROL	2ndCONTROL	BWA	RELAXED	0	FREEBAYES	no	1412
50	CONTROL	1stCONTROL	BWA	RELAXED	0	FREEBAYES	no	1404
150	Allpaths	1stAssy	Bowtie	RELAXED	0	GATK	yes	1394
50	Allpaths	1stAssy	Bowtie	STRICT	20	FREEBAYES	no	1383
150	Velvet	1stAssy	BWA	RELAXED	0	GATK	yes	1372
150	Velvet	2ndAssy	BWA	RELAXED	0	GATK	yes	1348
100	Velvet	1stAssy	Bowtie	STRICT	0	GATK	yes	1335
500	Velvet	2ndAssy	Bowtie	RELAXED	0	GATK	yes	1333
100	Allpaths	2ndAssy	BWA	RELAXED	0	GATK	yes	1331
150	Allpaths	2ndAssy	Bowtie	RELAXED	0	GATK	yes	1314
100	Velvet	2ndAssy	Bowtie	STRICT	0	GATK	yes	1313
100	Allpaths	2ndAssy	Bowtie	STRICT	20	FREEBAYES	yes	1311
100	Allpaths	2ndAssy	Bowtie	STRICT	0	GATK	yes	1275
500	Velvet	1stAssy	Bowtie	RELAXED	0	GATK	yes	1249
100	Allpaths	1stAssy	Bowtie	STRICT	0	GATK	yes	1249
100	Allpaths	1stAssy	BWA	RELAXED	0	GATK	yes	1247
50	Allpaths	2ndAssy	BWA	RELAXED	0	GATK	yes	1233
100	Velvet	1stAssy	BWA	RELAXED	0	GATK	no	1231
100	Velvet	1stAssy	BWA	RELAXED	20	GATK	no	1227
100	Velvet	1stAssy	Bowtie	RELAXED	0	GATK	no	1222
100	Velvet	1stAssy	Bowtie	RELAXED	20	GATK	no	1222
100	Allpaths	1stAssy	Bowtie	STRICT	20	FREEBAYES	yes	1203
100	Velvet	2ndAssy	Bowtie	RELAXED	20	GATK	no	1197
100	Velvet	2ndAssy	BWA	RELAXED	0	GATK	no	1190
100	Velvet	2ndAssy	BWA	RELAXED	20	GATK	no	1185
100	Velvet	2ndAssy	Bowtie	RELAXED	0	GATK	no	1180
50	CONTROL	2ndCONTROL	BWA	RELAXED	0	FREEBAYES	yes	1108
100	Velvet	1stAssy	Bowtie	RELAXED	20	FREEBAYES	no	1105
100	Allpaths	1stAssy	Bowtie	RELAXED	0	GATK	yes	1103
100	Velvet	2ndAssy	Bowtie	RELAXED	20	FREEBAYES	no	1092
50	CONTROL	1stCONTROL	BWA	RELAXED	0	FREEBAYES	yes	1083
100	Velvet	1stAssy	BWA	RELAXED	20	FREEBAYES	no	1076
100	Velvet	1stAssy	BWA	RELAXED	20	GATK	yes	1037
100	Velvet	2ndAssy	BWA	RELAXED	20	FREEBAYES	no	1030
100	Allpaths	2ndAssy	Bowtie	RELAXED	0	GATK	yes	1024
100	Velvet	2ndAssy	BWA	RELAXED	20	GATK	yes	1013
150	Velvet	2ndAssy	Bowtie	RELAXED	0	GATK	yes	945
100	Velvet	1stAssy	BWA	RELAXED	20	FREEBAYES	yes	923
150	Velvet	1stAssy	Bowtie	RELAXED	0	GATK	yes	921
100	Velvet	1stAssy	Bowtie	RELAXED	20	GATK	yes	893
100	Velvet	2ndAssy	BWA	RELAXED	20	FREEBAYES	yes	890
100	Velvet	2ndAssy	Bowtie	RELAXED	20	GATK	yes	875
100	Velvet	1stAssy	Bowtie	RELAXED	20	FREEBAYES	yes	864
100	Velvet	2ndAssy	Bowtie	RELAXED	20	FREEBAYES	yes	861
50	Allpaths	2ndAssy	Bowtie	STRICT	0	GATK	yes	858
50	Allpaths	2ndAssy	Bowtie	STRICT	20	FREEBAYES	yes	824
50	Allpaths	1stAssy	Bowtie	STRICT	20	FREEBAYES	yes	819
50	Allpaths	1stAssy	Bowtie	STRICT	0	GATK	yes	742
100	Velvet	1stAssy	BWA	RELAXED	0	GATK	yes	709
100	Velvet	2ndAssy	BWA	RELAXED	0	GATK	yes	687
50	Velvet	1stAssy	Bowtie	STRICT	20	FREEBAYES	no	641
50	Velvet	1stAssy	Bowtie	STRICT	20	GATK	no	620
50	Velvet	1stAssy	Bowtie	STRICT	0	GATK	no	616
50	Velvet	2ndAssy	Bowtie	STRICT	20	FREEBAYES	no	603
50	Velvet	2ndAssy	Bowtie	STRICT	20	GATK	no	589
50	Velvet	2ndAssy	Bowtie	STRICT	0	GATK	no	570
100	Velvet	1stAssy	Bowtie	RELAXED	0	GATK	yes	534
100	Velvet	2ndAssy	Bowtie	RELAXED	0	GATK	yes	506
500	CONTROL	1stCONTROL	Bowtie	RELAXED	20	FREEBAYES	no	482
500	CONTROL	1stCONTROL	Bowtie	RELAXED	20	FREEBAYES	yes	482
500	CONTROL	2ndCONTROL	Bowtie	RELAXED	20	FREEBAYES	no	469
500	CONTROL	2ndCONTROL	Bowtie	RELAXED	20	FREEBAYES	yes	469
50	Velvet	1stAssy	Bowtie	STRICT	20	GATK	yes	389
50	Velvet	1stAssy	Bowtie	STRICT	20	FREEBAYES	yes	386
50	Velvet	1stAssy	BWA	RELAXED	0	GATK	no	385
50	Velvet	1stAssy	BWA	RELAXED	20	GATK	no	379
50	Velvet	2ndAssy	Bowtie	STRICT	20	GATK	yes	371
50	Velvet	2ndAssy	BWA	RELAXED	20	GATK	no	363
50	Velvet	2ndAssy	Bowtie	STRICT	20	FREEBAYES	yes	357
50	Velvet	2ndAssy	BWA	RELAXED	0	GATK	no	350
50	Velvet	1stAssy	Bowtie	RELAXED	0	GATK	no	340
50	Velvet	2ndAssy	Bowtie	RELAXED	0	GATK	no	339
50	CONTROL	1stCONTROL	BWA	STRICT	0	FREEBAYES	no	334
50	Velvet	1stAssy	Bowtie	RELAXED	20	GATK	no	326
50	Velvet	1stAssy	BWA	RELAXED	20	FREEBAYES	no	325
50	Velvet	2ndAssy	Bowtie	RELAXED	20	GATK	no	320
50	CONTROL	1stCONTROL	BWA	STRICT	0	FREEBAYES	yes	313
50	CONTROL	2ndCONTROL	BWA	STRICT	0	FREEBAYES	no	309
50	CONTROL	2ndCONTROL	BWA	STRICT	0	FREEBAYES	yes	297
1000	CONTROL	2ndCONTROL	Bowtie	RELAXED	20	FREEBAYES	no	293
1000	CONTROL	2ndCONTROL	Bowtie	RELAXED	20	FREEBAYES	yes	293
50	Velvet	1stAssy	Bowtie	RELAXED	20	FREEBAYES	no	285
1000	CONTROL	1stCONTROL	Bowtie	RELAXED	20	FREEBAYES	no	279
1000	CONTROL	1stCONTROL	Bowtie	RELAXED	20	FREEBAYES	yes	279
50	Velvet	2ndAssy	BWA	RELAXED	20	FREEBAYES	no	279
50	Velvet	2ndAssy	Bowtie	RELAXED	20	FREEBAYES	no	270
50	Velvet	2ndAssy	BWA	RELAXED	20	GATK	yes	251
50	Velvet	1stAssy	BWA	RELAXED	20	GATK	yes	240
50	Velvet	1stAssy	Bowtie	STRICT	0	GATK	yes	227
50	Velvet	1stAssy	BWA	RELAXED	20	FREEBAYES	yes	222
500	CONTROL	2ndCONTROL	Bowtie	RELAXED	20	GATK	no	209
500	CONTROL	2ndCONTROL	Bowtie	RELAXED	20	GATK	yes	209
500	CONTROL	1stCONTROL	Bowtie	RELAXED	20	GATK	no	203
500	CONTROL	1stCONTROL	Bowtie	RELAXED	20	GATK	yes	203
50	Velvet	2ndAssy	Bowtie	STRICT	0	GATK	yes	202
100	CONTROL	2ndCONTROL	BWA	RELAXED	0	FREEBAYES	no	189
50	Velvet	2ndAssy	BWA	RELAXED	20	FREEBAYES	yes	187
100	CONTROL	1stCONTROL	BWA	RELAXED	0	FREEBAYES	no	180
50	Velvet	2ndAssy	Bowtie	RELAXED	20	GATK	yes	164
100	CONTROL	2ndCONTROL	BWA	RELAXED	0	FREEBAYES	yes	159
50	Velvet	1stAssy	Bowtie	RELAXED	20	GATK	yes	155
100	CONTROL	1stCONTROL	BWA	RELAXED	0	FREEBAYES	yes	142
50	Velvet	1stAssy	Bowtie	RELAXED	20	FREEBAYES	yes	134
50	Velvet	2ndAssy	Bowtie	RELAXED	20	FREEBAYES	yes	132
1000	CONTROL	1stCONTROL	Bowtie	RELAXED	20	GATK	no	116
1000	CONTROL	1stCONTROL	Bowtie	RELAXED	20	GATK	yes	116
50	Velvet	2ndAssy	BWA	RELAXED	0	GATK	yes	102
1000	CONTROL	2ndCONTROL	Bowtie	RELAXED	20	GATK	no	99
1000	CONTROL	2ndCONTROL	Bowtie	RELAXED	20	GATK	yes	99
50	Velvet	1stAssy	BWA	RELAXED	0	GATK	yes	98
50	Velvet	2ndAssy	Bowtie	RELAXED	0	GATK	yes	95
50	Velvet	1stAssy	Bowtie	RELAXED	0	GATK	yes	90
100	CONTROL	2ndCONTROL	BWA	STRICT	0	FREEBAYES	no	65
100	CONTROL	2ndCONTROL	BWA	STRICT	0	FREEBAYES	yes	61
100	CONTROL	1stCONTROL	BWA	STRICT	0	FREEBAYES	no	46
100	CONTROL	1stCONTROL	BWA	STRICT	0	FREEBAYES	yes	43
500	CONTROL	1stCONTROL	Bowtie	RELAXED	0	FREEBAYES	no	35
150	CONTROL	2ndCONTROL	BWA	RELAXED	0	FREEBAYES	no	34
150	CONTROL	1stCONTROL	BWA	RELAXED	0	FREEBAYES	no	33
150	CONTROL	2ndCONTROL	BWA	RELAXED	0	FREEBAYES	yes	26
500	CONTROL	1stCONTROL	Bowtie	RELAXED	0	FREEBAYES	yes	25
150	CONTROL	1stCONTROL	BWA	RELAXED	0	FREEBAYES	yes	23
300	CONTROL	1stCONTROL	Bowtie	STRICT	0	FREEBAYES	no	21
300	CONTROL	1stCONTROL	Bowtie	STRICT	0	FREEBAYES	yes	21
150	CONTROL	2ndCONTROL	BWA	STRICT	0	FREEBAYES	no	15
150	CONTROL	2ndCONTROL	BWA	STRICT	0	FREEBAYES	yes	15
150	CONTROL	1stCONTROL	BWA	STRICT	0	FREEBAYES	no	14
150	CONTROL	1stCONTROL	BWA	STRICT	0	FREEBAYES	yes	14
300	CONTROL	2ndCONTROL	Bowtie	STRICT	0	FREEBAYES	no	13
300	CONTROL	2ndCONTROL	Bowtie	STRICT	0	FREEBAYES	yes	13
500	CONTROL	2ndCONTROL	Bowtie	RELAXED	0	FREEBAYES	no	11
500	CONTROL	2ndCONTROL	Bowtie	RELAXED	0	FREEBAYES	yes	8
300	CONTROL	1stCONTROL	Bowtie	STRICT	0	GATK	no	6
300	CONTROL	1stCONTROL	Bowtie	STRICT	0	GATK	yes	6
300	CONTROL	1stCONTROL	Bowtie	STRICT	20	GATK	no	6
300	CONTROL	1stCONTROL	Bowtie	STRICT	20	GATK	yes	6
300	CONTROL	1stCONTROL	Bowtie	STRICT	20	FREEBAYES	no	6
300	CONTROL	1stCONTROL	Bowtie	STRICT	20	FREEBAYES	yes	6
1000	CONTROL	1stCONTROL	BWA	RELAXED	0	FREEBAYES	no	5
1000	CONTROL	1stCONTROL	BWA	RELAXED	0	FREEBAYES	yes	5
1000	CONTROL	2ndCONTROL	BWA	RELAXED	0	FREEBAYES	no	4
1000	CONTROL	2ndCONTROL	BWA	RELAXED	0	FREEBAYES	yes	4
500	CONTROL	2ndCONTROL	Bowtie	RELAXED	0	GATK	no	4
500	CONTROL	2ndCONTROL	Bowtie	RELAXED	0	GATK	yes	4
300	CONTROL	1stCONTROL	BWA	RELAXED	0	FREEBAYES	no	3
300	CONTROL	1stCONTROL	BWA	STRICT	0	FREEBAYES	no	3
300	CONTROL	2ndCONTROL	Bowtie	STRICT	20	GATK	no	3
300	CONTROL	2ndCONTROL	Bowtie	STRICT	20	GATK	yes	3
300	CONTROL	2ndCONTROL	BWA	STRICT	0	FREEBAYES	no	3
500	CONTROL	1stCONTROL	Bowtie	RELAXED	0	GATK	no	2
500	CONTROL	1stCONTROL	Bowtie	RELAXED	0	GATK	yes	2
300	CONTROL	1stCONTROL	BWA	RELAXED	0	FREEBAYES	yes	2
300	CONTROL	1stCONTROL	BWA	STRICT	0	FREEBAYES	yes	2
300	CONTROL	2ndCONTROL	Bowtie	STRICT	0	GATK	no	2
300	CONTROL	2ndCONTROL	Bowtie	STRICT	0	GATK	yes	2
300	CONTROL	2ndCONTROL	BWA	RELAXED	0	FREEBAYES	no	2
300	CONTROL	2ndCONTROL	BWA	RELAXED	0	FREEBAYES	yes	2
300	CONTROL	2ndCONTROL	BWA	STRICT	0	FREEBAYES	yes	2
1000	CONTROL	1stCONTROL	Bowtie	RELAXED	0	GATK	no	1
1000	CONTROL	1stCONTROL	Bowtie	RELAXED	0	GATK	yes	1
1000	CONTROL	1stCONTROL	Bowtie	RELAXED	0	FREEBAYES	no	1
1000	CONTROL	1stCONTROL	Bowtie	RELAXED	0	FREEBAYES	yes	1
1000	CONTROL	1stCONTROL	BWA	STRICT	0	FREEBAYES	no	1
1000	CONTROL	2ndCONTROL	Bowtie	RELAXED	0	GATK	no	1
1000	CONTROL	2ndCONTROL	Bowtie	RELAXED	0	GATK	yes	1
1000	CONTROL	2ndCONTROL	BWA	STRICT	0	FREEBAYES	no	1
500	CONTROL	1stCONTROL	BWA	STRICT	0	FREEBAYES	no	1
500	CONTROL	1stCONTROL	BWA	STRICT	0	FREEBAYES	yes	1
300	CONTROL	2ndCONTROL	Bowtie	STRICT	20	FREEBAYES	no	1
300	CONTROL	2ndCONTROL	Bowtie	STRICT	20	FREEBAYES	yes	1
1000	CONTROL	1stCONTROL	Bowtie	STRICT	0	GATK	no	0
1000	CONTROL	1stCONTROL	Bowtie	STRICT	0	GATK	yes	0
1000	CONTROL	1stCONTROL	Bowtie	STRICT	0	FREEBAYES	no	0
1000	CONTROL	1stCONTROL	Bowtie	STRICT	0	FREEBAYES	yes	0
1000	CONTROL	1stCONTROL	Bowtie	STRICT	20	GATK	no	0
1000	CONTROL	1stCONTROL	Bowtie	STRICT	20	GATK	yes	0
1000	CONTROL	1stCONTROL	Bowtie	STRICT	20	FREEBAYES	no	0
1000	CONTROL	1stCONTROL	Bowtie	STRICT	20	FREEBAYES	yes	0
1000	CONTROL	1stCONTROL	BWA	RELAXED	0	GATK	no	0
1000	CONTROL	1stCONTROL	BWA	RELAXED	0	GATK	yes	0
1000	CONTROL	1stCONTROL	BWA	RELAXED	20	GATK	no	0
1000	CONTROL	1stCONTROL	BWA	RELAXED	20	GATK	yes	0
1000	CONTROL	1stCONTROL	BWA	RELAXED	20	FREEBAYES	no	0
1000	CONTROL	1stCONTROL	BWA	RELAXED	20	FREEBAYES	yes	0
1000	CONTROL	1stCONTROL	BWA	STRICT	0	GATK	no	0
1000	CONTROL	1stCONTROL	BWA	STRICT	0	GATK	yes	0
1000	CONTROL	1stCONTROL	BWA	STRICT	0	FREEBAYES	yes	0
1000	CONTROL	1stCONTROL	BWA	STRICT	20	GATK	no	0
1000	CONTROL	1stCONTROL	BWA	STRICT	20	GATK	yes	0
1000	CONTROL	1stCONTROL	BWA	STRICT	20	FREEBAYES	no	0
1000	CONTROL	1stCONTROL	BWA	STRICT	20	FREEBAYES	yes	0
1000	CONTROL	2ndCONTROL	Bowtie	RELAXED	0	FREEBAYES	no	0
1000	CONTROL	2ndCONTROL	Bowtie	RELAXED	0	FREEBAYES	yes	0
1000	CONTROL	2ndCONTROL	Bowtie	STRICT	0	GATK	no	0
1000	CONTROL	2ndCONTROL	Bowtie	STRICT	0	GATK	yes	0
1000	CONTROL	2ndCONTROL	Bowtie	STRICT	0	FREEBAYES	no	0
1000	CONTROL	2ndCONTROL	Bowtie	STRICT	0	FREEBAYES	yes	0
1000	CONTROL	2ndCONTROL	Bowtie	STRICT	20	GATK	no	0
1000	CONTROL	2ndCONTROL	Bowtie	STRICT	20	GATK	yes	0
1000	CONTROL	2ndCONTROL	Bowtie	STRICT	20	FREEBAYES	no	0
1000	CONTROL	2ndCONTROL	Bowtie	STRICT	20	FREEBAYES	yes	0
1000	CONTROL	2ndCONTROL	BWA	RELAXED	0	GATK	no	0
1000	CONTROL	2ndCONTROL	BWA	RELAXED	0	GATK	yes	0
1000	CONTROL	2ndCONTROL	BWA	RELAXED	20	GATK	no	0
1000	CONTROL	2ndCONTROL	BWA	RELAXED	20	GATK	yes	0
1000	CONTROL	2ndCONTROL	BWA	RELAXED	20	FREEBAYES	no	0
1000	CONTROL	2ndCONTROL	BWA	RELAXED	20	FREEBAYES	yes	0
1000	CONTROL	2ndCONTROL	BWA	STRICT	0	GATK	no	0
1000	CONTROL	2ndCONTROL	BWA	STRICT	0	GATK	yes	0
1000	CONTROL	2ndCONTROL	BWA	STRICT	0	FREEBAYES	yes	0
1000	CONTROL	2ndCONTROL	BWA	STRICT	20	GATK	no	0
1000	CONTROL	2ndCONTROL	BWA	STRICT	20	GATK	yes	0
1000	CONTROL	2ndCONTROL	BWA	STRICT	20	FREEBAYES	no	0
1000	CONTROL	2ndCONTROL	BWA	STRICT	20	FREEBAYES	yes	0
1000	Allpaths	1stAssy	BWA	STRICT	0	GATK	no	0
1000	Allpaths	1stAssy	BWA	STRICT	0	GATK	yes	0
1000	Allpaths	1stAssy	BWA	STRICT	20	GATK	no	0
1000	Allpaths	1stAssy	BWA	STRICT	20	GATK	yes	0
1000	Allpaths	1stAssy	BWA	STRICT	20	FREEBAYES	no	0
1000	Allpaths	1stAssy	BWA	STRICT	20	FREEBAYES	yes	0
1000	Allpaths	2ndAssy	BWA	STRICT	0	GATK	no	0
1000	Allpaths	2ndAssy	BWA	STRICT	0	GATK	yes	0
1000	Allpaths	2ndAssy	BWA	STRICT	20	GATK	no	0
1000	Allpaths	2ndAssy	BWA	STRICT	20	GATK	yes	0
1000	Allpaths	2ndAssy	BWA	STRICT	20	FREEBAYES	no	0
1000	Allpaths	2ndAssy	BWA	STRICT	20	FREEBAYES	yes	0
1000	Velvet	1stAssy	BWA	STRICT	0	GATK	no	0
1000	Velvet	1stAssy	BWA	STRICT	0	GATK	yes	0
1000	Velvet	1stAssy	BWA	STRICT	20	GATK	no	0
1000	Velvet	1stAssy	BWA	STRICT	20	GATK	yes	0
1000	Velvet	1stAssy	BWA	STRICT	20	FREEBAYES	no	0
1000	Velvet	1stAssy	BWA	STRICT	20	FREEBAYES	yes	0
1000	Velvet	2ndAssy	BWA	STRICT	0	GATK	no	0
1000	Velvet	2ndAssy	BWA	STRICT	0	GATK	yes	0
1000	Velvet	2ndAssy	BWA	STRICT	20	GATK	no	0
1000	Velvet	2ndAssy	BWA	STRICT	20	GATK	yes	0
1000	Velvet	2ndAssy	BWA	STRICT	20	FREEBAYES	no	0
1000	Velvet	2ndAssy	BWA	STRICT	20	FREEBAYES	yes	0
500	CONTROL	1stCONTROL	Bowtie	STRICT	0	GATK	no	0
500	CONTROL	1stCONTROL	Bowtie	STRICT	0	GATK	yes	0
500	CONTROL	1stCONTROL	Bowtie	STRICT	0	FREEBAYES	no	0
500	CONTROL	1stCONTROL	Bowtie	STRICT	0	FREEBAYES	yes	0
500	CONTROL	1stCONTROL	Bowtie	STRICT	20	GATK	no	0
500	CONTROL	1stCONTROL	Bowtie	STRICT	20	GATK	yes	0
500	CONTROL	1stCONTROL	Bowtie	STRICT	20	FREEBAYES	no	0
500	CONTROL	1stCONTROL	Bowtie	STRICT	20	FREEBAYES	yes	0
500	CONTROL	1stCONTROL	BWA	RELAXED	0	GATK	no	0
500	CONTROL	1stCONTROL	BWA	RELAXED	0	GATK	yes	0
500	CONTROL	1stCONTROL	BWA	RELAXED	0	FREEBAYES	no	0
500	CONTROL	1stCONTROL	BWA	RELAXED	0	FREEBAYES	yes	0
500	CONTROL	1stCONTROL	BWA	RELAXED	20	GATK	no	0
500	CONTROL	1stCONTROL	BWA	RELAXED	20	GATK	yes	0
500	CONTROL	1stCONTROL	BWA	RELAXED	20	FREEBAYES	no	0
500	CONTROL	1stCONTROL	BWA	RELAXED	20	FREEBAYES	yes	0
500	CONTROL	1stCONTROL	BWA	STRICT	0	GATK	no	0
500	CONTROL	1stCONTROL	BWA	STRICT	0	GATK	yes	0
500	CONTROL	1stCONTROL	BWA	STRICT	20	GATK	no	0
500	CONTROL	1stCONTROL	BWA	STRICT	20	GATK	yes	0
500	CONTROL	1stCONTROL	BWA	STRICT	20	FREEBAYES	no	0
500	CONTROL	1stCONTROL	BWA	STRICT	20	FREEBAYES	yes	0
500	CONTROL	2ndCONTROL	Bowtie	STRICT	0	GATK	no	0
500	CONTROL	2ndCONTROL	Bowtie	STRICT	0	GATK	yes	0
500	CONTROL	2ndCONTROL	Bowtie	STRICT	0	FREEBAYES	no	0
500	CONTROL	2ndCONTROL	Bowtie	STRICT	0	FREEBAYES	yes	0
500	CONTROL	2ndCONTROL	Bowtie	STRICT	20	GATK	no	0
500	CONTROL	2ndCONTROL	Bowtie	STRICT	20	GATK	yes	0
500	CONTROL	2ndCONTROL	Bowtie	STRICT	20	FREEBAYES	no	0
500	CONTROL	2ndCONTROL	Bowtie	STRICT	20	FREEBAYES	yes	0
500	CONTROL	2ndCONTROL	BWA	RELAXED	0	GATK	no	0
500	CONTROL	2ndCONTROL	BWA	RELAXED	0	GATK	yes	0
500	CONTROL	2ndCONTROL	BWA	RELAXED	0	FREEBAYES	no	0
500	CONTROL	2ndCONTROL	BWA	RELAXED	0	FREEBAYES	yes	0
500	CONTROL	2ndCONTROL	BWA	RELAXED	20	GATK	no	0
500	CONTROL	2ndCONTROL	BWA	RELAXED	20	GATK	yes	0
500	CONTROL	2ndCONTROL	BWA	RELAXED	20	FREEBAYES	no	0
500	CONTROL	2ndCONTROL	BWA	RELAXED	20	FREEBAYES	yes	0
500	CONTROL	2ndCONTROL	BWA	STRICT	0	GATK	no	0
500	CONTROL	2ndCONTROL	BWA	STRICT	0	GATK	yes	0
500	CONTROL	2ndCONTROL	BWA	STRICT	0	FREEBAYES	no	0
500	CONTROL	2ndCONTROL	BWA	STRICT	0	FREEBAYES	yes	0
500	CONTROL	2ndCONTROL	BWA	STRICT	20	GATK	no	0
500	CONTROL	2ndCONTROL	BWA	STRICT	20	GATK	yes	0
500	CONTROL	2ndCONTROL	BWA	STRICT	20	FREEBAYES	no	0
500	CONTROL	2ndCONTROL	BWA	STRICT	20	FREEBAYES	yes	0
500	Allpaths	1stAssy	BWA	STRICT	0	GATK	no	0
500	Allpaths	1stAssy	BWA	STRICT	0	GATK	yes	0
500	Allpaths	1stAssy	BWA	STRICT	20	GATK	no	0
500	Allpaths	1stAssy	BWA	STRICT	20	GATK	yes	0
500	Allpaths	1stAssy	BWA	STRICT	20	FREEBAYES	no	0
500	Allpaths	1stAssy	BWA	STRICT	20	FREEBAYES	yes	0
500	Allpaths	2ndAssy	BWA	STRICT	0	GATK	no	0
500	Allpaths	2ndAssy	BWA	STRICT	0	GATK	yes	0
500	Allpaths	2ndAssy	BWA	STRICT	20	GATK	no	0
500	Allpaths	2ndAssy	BWA	STRICT	20	GATK	yes	0
500	Allpaths	2ndAssy	BWA	STRICT	20	FREEBAYES	no	0
500	Allpaths	2ndAssy	BWA	STRICT	20	FREEBAYES	yes	0
500	Velvet	1stAssy	BWA	STRICT	0	GATK	no	0
500	Velvet	1stAssy	BWA	STRICT	0	GATK	yes	0
500	Velvet	1stAssy	BWA	STRICT	20	GATK	no	0
500	Velvet	1stAssy	BWA	STRICT	20	GATK	yes	0
500	Velvet	1stAssy	BWA	STRICT	20	FREEBAYES	no	0
500	Velvet	1stAssy	BWA	STRICT	20	FREEBAYES	yes	0
500	Velvet	2ndAssy	BWA	STRICT	0	GATK	no	0
500	Velvet	2ndAssy	BWA	STRICT	0	GATK	yes	0
500	Velvet	2ndAssy	BWA	STRICT	20	GATK	no	0
500	Velvet	2ndAssy	BWA	STRICT	20	GATK	yes	0
500	Velvet	2ndAssy	BWA	STRICT	20	FREEBAYES	no	0
500	Velvet	2ndAssy	BWA	STRICT	20	FREEBAYES	yes	0
300	CONTROL	1stCONTROL	BWA	RELAXED	0	GATK	no	0
300	CONTROL	1stCONTROL	BWA	RELAXED	0	GATK	yes	0
300	CONTROL	1stCONTROL	BWA	RELAXED	20	GATK	no	0
300	CONTROL	1stCONTROL	BWA	RELAXED	20	GATK	yes	0
300	CONTROL	1stCONTROL	BWA	RELAXED	20	FREEBAYES	no	0
300	CONTROL	1stCONTROL	BWA	RELAXED	20	FREEBAYES	yes	0
300	CONTROL	1stCONTROL	BWA	STRICT	0	GATK	no	0
300	CONTROL	1stCONTROL	BWA	STRICT	0	GATK	yes	0
300	CONTROL	1stCONTROL	BWA	STRICT	20	GATK	no	0
300	CONTROL	1stCONTROL	BWA	STRICT	20	GATK	yes	0
300	CONTROL	1stCONTROL	BWA	STRICT	20	FREEBAYES	no	0
300	CONTROL	1stCONTROL	BWA	STRICT	20	FREEBAYES	yes	0
300	CONTROL	2ndCONTROL	BWA	RELAXED	0	GATK	no	0
300	CONTROL	2ndCONTROL	BWA	RELAXED	0	GATK	yes	0
300	CONTROL	2ndCONTROL	BWA	RELAXED	20	GATK	no	0
300	CONTROL	2ndCONTROL	BWA	RELAXED	20	GATK	yes	0
300	CONTROL	2ndCONTROL	BWA	RELAXED	20	FREEBAYES	no	0
300	CONTROL	2ndCONTROL	BWA	RELAXED	20	FREEBAYES	yes	0
300	CONTROL	2ndCONTROL	BWA	STRICT	0	GATK	no	0
300	CONTROL	2ndCONTROL	BWA	STRICT	0	GATK	yes	0
300	CONTROL	2ndCONTROL	BWA	STRICT	20	GATK	no	0
300	CONTROL	2ndCONTROL	BWA	STRICT	20	GATK	yes	0
300	CONTROL	2ndCONTROL	BWA	STRICT	20	FREEBAYES	no	0
300	CONTROL	2ndCONTROL	BWA	STRICT	20	FREEBAYES	yes	0
300	Allpaths	1stAssy	BWA	STRICT	0	GATK	no	0
300	Allpaths	1stAssy	BWA	STRICT	0	GATK	yes	0
300	Allpaths	1stAssy	BWA	STRICT	20	GATK	no	0
300	Allpaths	1stAssy	BWA	STRICT	20	GATK	yes	0
300	Allpaths	1stAssy	BWA	STRICT	20	FREEBAYES	no	0
300	Allpaths	1stAssy	BWA	STRICT	20	FREEBAYES	yes	0
300	Allpaths	2ndAssy	BWA	STRICT	0	GATK	no	0
300	Allpaths	2ndAssy	BWA	STRICT	0	GATK	yes	0
300	Allpaths	2ndAssy	BWA	STRICT	20	GATK	no	0
300	Allpaths	2ndAssy	BWA	STRICT	20	GATK	yes	0
300	Allpaths	2ndAssy	BWA	STRICT	20	FREEBAYES	no	0
300	Allpaths	2ndAssy	BWA	STRICT	20	FREEBAYES	yes	0
300	Velvet	1stAssy	BWA	STRICT	0	GATK	no	0
300	Velvet	1stAssy	BWA	STRICT	0	GATK	yes	0
300	Velvet	1stAssy	BWA	STRICT	20	GATK	no	0
300	Velvet	1stAssy	BWA	STRICT	20	GATK	yes	0
300	Velvet	1stAssy	BWA	STRICT	20	FREEBAYES	no	0
300	Velvet	1stAssy	BWA	STRICT	20	FREEBAYES	yes	0
300	Velvet	2ndAssy	BWA	STRICT	0	GATK	no	0
300	Velvet	2ndAssy	BWA	STRICT	0	GATK	yes	0
300	Velvet	2ndAssy	BWA	STRICT	20	GATK	no	0
300	Velvet	2ndAssy	BWA	STRICT	20	GATK	yes	0
300	Velvet	2ndAssy	BWA	STRICT	20	FREEBAYES	no	0
300	Velvet	2ndAssy	BWA	STRICT	20	FREEBAYES	yes	0
150	CONTROL	1stCONTROL	Bowtie	RELAXED	0	GATK	no	0
150	CONTROL	1stCONTROL	Bowtie	RELAXED	0	GATK	yes	0
150	CONTROL	1stCONTROL	Bowtie	RELAXED	0	FREEBAYES	no	0
150	CONTROL	1stCONTROL	Bowtie	RELAXED	0	FREEBAYES	yes	0
150	CONTROL	1stCONTROL	Bowtie	RELAXED	20	GATK	no	0
150	CONTROL	1stCONTROL	Bowtie	RELAXED	20	GATK	yes	0
150	CONTROL	1stCONTROL	Bowtie	RELAXED	20	FREEBAYES	no	0
150	CONTROL	1stCONTROL	Bowtie	RELAXED	20	FREEBAYES	yes	0
150	CONTROL	1stCONTROL	Bowtie	STRICT	0	GATK	no	0
150	CONTROL	1stCONTROL	Bowtie	STRICT	0	GATK	yes	0
150	CONTROL	1stCONTROL	Bowtie	STRICT	0	FREEBAYES	no	0
150	CONTROL	1stCONTROL	Bowtie	STRICT	0	FREEBAYES	yes	0
150	CONTROL	1stCONTROL	Bowtie	STRICT	20	GATK	no	0
150	CONTROL	1stCONTROL	Bowtie	STRICT	20	GATK	yes	0
150	CONTROL	1stCONTROL	Bowtie	STRICT	20	FREEBAYES	no	0
150	CONTROL	1stCONTROL	Bowtie	STRICT	20	FREEBAYES	yes	0
150	CONTROL	1stCONTROL	BWA	RELAXED	0	GATK	no	0
150	CONTROL	1stCONTROL	BWA	RELAXED	0	GATK	yes	0
150	CONTROL	1stCONTROL	BWA	RELAXED	20	GATK	no	0
150	CONTROL	1stCONTROL	BWA	RELAXED	20	GATK	yes	0
150	CONTROL	1stCONTROL	BWA	RELAXED	20	FREEBAYES	no	0
150	CONTROL	1stCONTROL	BWA	RELAXED	20	FREEBAYES	yes	0
150	CONTROL	1stCONTROL	BWA	STRICT	0	GATK	no	0
150	CONTROL	1stCONTROL	BWA	STRICT	0	GATK	yes	0
150	CONTROL	1stCONTROL	BWA	STRICT	20	GATK	no	0
150	CONTROL	1stCONTROL	BWA	STRICT	20	GATK	yes	0
150	CONTROL	1stCONTROL	BWA	STRICT	20	FREEBAYES	no	0
150	CONTROL	1stCONTROL	BWA	STRICT	20	FREEBAYES	yes	0
150	CONTROL	2ndCONTROL	Bowtie	RELAXED	0	GATK	no	0
150	CONTROL	2ndCONTROL	Bowtie	RELAXED	0	GATK	yes	0
150	CONTROL	2ndCONTROL	Bowtie	RELAXED	0	FREEBAYES	no	0
150	CONTROL	2ndCONTROL	Bowtie	RELAXED	0	FREEBAYES	yes	0
150	CONTROL	2ndCONTROL	Bowtie	RELAXED	20	GATK	no	0
150	CONTROL	2ndCONTROL	Bowtie	RELAXED	20	GATK	yes	0
150	CONTROL	2ndCONTROL	Bowtie	RELAXED	20	FREEBAYES	no	0
150	CONTROL	2ndCONTROL	Bowtie	RELAXED	20	FREEBAYES	yes	0
150	CONTROL	2ndCONTROL	Bowtie	STRICT	0	GATK	no	0
150	CONTROL	2ndCONTROL	Bowtie	STRICT	0	GATK	yes	0
150	CONTROL	2ndCONTROL	Bowtie	STRICT	0	FREEBAYES	no	0
150	CONTROL	2ndCONTROL	Bowtie	STRICT	0	FREEBAYES	yes	0
150	CONTROL	2ndCONTROL	Bowtie	STRICT	20	GATK	no	0
150	CONTROL	2ndCONTROL	Bowtie	STRICT	20	GATK	yes	0
150	CONTROL	2ndCONTROL	Bowtie	STRICT	20	FREEBAYES	no	0
150	CONTROL	2ndCONTROL	Bowtie	STRICT	20	FREEBAYES	yes	0
150	CONTROL	2ndCONTROL	BWA	RELAXED	0	GATK	no	0
150	CONTROL	2ndCONTROL	BWA	RELAXED	0	GATK	yes	0
150	CONTROL	2ndCONTROL	BWA	RELAXED	20	GATK	no	0
150	CONTROL	2ndCONTROL	BWA	RELAXED	20	GATK	yes	0
150	CONTROL	2ndCONTROL	BWA	RELAXED	20	FREEBAYES	no	0
150	CONTROL	2ndCONTROL	BWA	RELAXED	20	FREEBAYES	yes	0
150	CONTROL	2ndCONTROL	BWA	STRICT	0	GATK	no	0
150	CONTROL	2ndCONTROL	BWA	STRICT	0	GATK	yes	0
150	CONTROL	2ndCONTROL	BWA	STRICT	20	GATK	no	0
150	CONTROL	2ndCONTROL	BWA	STRICT	20	GATK	yes	0
150	CONTROL	2ndCONTROL	BWA	STRICT	20	FREEBAYES	no	0
150	CONTROL	2ndCONTROL	BWA	STRICT	20	FREEBAYES	yes	0
150	Allpaths	1stAssy	BWA	STRICT	0	GATK	no	0
150	Allpaths	1stAssy	BWA	STRICT	0	GATK	yes	0
150	Allpaths	1stAssy	BWA	STRICT	20	GATK	no	0
150	Allpaths	1stAssy	BWA	STRICT	20	GATK	yes	0
150	Allpaths	1stAssy	BWA	STRICT	20	FREEBAYES	no	0
150	Allpaths	1stAssy	BWA	STRICT	20	FREEBAYES	yes	0
150	Allpaths	2ndAssy	BWA	STRICT	0	GATK	no	0
150	Allpaths	2ndAssy	BWA	STRICT	0	GATK	yes	0
150	Allpaths	2ndAssy	BWA	STRICT	20	GATK	no	0
150	Allpaths	2ndAssy	BWA	STRICT	20	GATK	yes	0
150	Allpaths	2ndAssy	BWA	STRICT	20	FREEBAYES	no	0
150	Allpaths	2ndAssy	BWA	STRICT	20	FREEBAYES	yes	0
150	Velvet	1stAssy	BWA	STRICT	0	GATK	no	0
150	Velvet	1stAssy	BWA	STRICT	0	GATK	yes	0
150	Velvet	1stAssy	BWA	STRICT	20	GATK	no	0
150	Velvet	1stAssy	BWA	STRICT	20	GATK	yes	0
150	Velvet	1stAssy	BWA	STRICT	20	FREEBAYES	no	0
150	Velvet	1stAssy	BWA	STRICT	20	FREEBAYES	yes	0
150	Velvet	2ndAssy	BWA	STRICT	0	GATK	no	0
150	Velvet	2ndAssy	BWA	STRICT	0	GATK	yes	0
150	Velvet	2ndAssy	BWA	STRICT	20	GATK	no	0
150	Velvet	2ndAssy	BWA	STRICT	20	GATK	yes	0
150	Velvet	2ndAssy	BWA	STRICT	20	FREEBAYES	no	0
150	Velvet	2ndAssy	BWA	STRICT	20	FREEBAYES	yes	0
100	CONTROL	1stCONTROL	Bowtie	RELAXED	0	GATK	no	0
100	CONTROL	1stCONTROL	Bowtie	RELAXED	0	GATK	yes	0
100	CONTROL	1stCONTROL	Bowtie	RELAXED	0	FREEBAYES	no	0
100	CONTROL	1stCONTROL	Bowtie	RELAXED	0	FREEBAYES	yes	0
100	CONTROL	1stCONTROL	Bowtie	RELAXED	20	GATK	no	0
100	CONTROL	1stCONTROL	Bowtie	RELAXED	20	GATK	yes	0
100	CONTROL	1stCONTROL	Bowtie	RELAXED	20	FREEBAYES	no	0
100	CONTROL	1stCONTROL	Bowtie	RELAXED	20	FREEBAYES	yes	0
100	CONTROL	1stCONTROL	Bowtie	STRICT	0	GATK	no	0
100	CONTROL	1stCONTROL	Bowtie	STRICT	0	GATK	yes	0
100	CONTROL	1stCONTROL	Bowtie	STRICT	0	FREEBAYES	no	0
100	CONTROL	1stCONTROL	Bowtie	STRICT	0	FREEBAYES	yes	0
100	CONTROL	1stCONTROL	Bowtie	STRICT	20	GATK	no	0
100	CONTROL	1stCONTROL	Bowtie	STRICT	20	GATK	yes	0
100	CONTROL	1stCONTROL	Bowtie	STRICT	20	FREEBAYES	no	0
100	CONTROL	1stCONTROL	Bowtie	STRICT	20	FREEBAYES	yes	0
100	CONTROL	1stCONTROL	BWA	RELAXED	0	GATK	no	0
100	CONTROL	1stCONTROL	BWA	RELAXED	0	GATK	yes	0
100	CONTROL	1stCONTROL	BWA	RELAXED	20	GATK	no	0
100	CONTROL	1stCONTROL	BWA	RELAXED	20	GATK	yes	0
100	CONTROL	1stCONTROL	BWA	RELAXED	20	FREEBAYES	no	0
100	CONTROL	1stCONTROL	BWA	RELAXED	20	FREEBAYES	yes	0
100	CONTROL	1stCONTROL	BWA	STRICT	0	GATK	no	0
100	CONTROL	1stCONTROL	BWA	STRICT	0	GATK	yes	0
100	CONTROL	1stCONTROL	BWA	STRICT	20	GATK	no	0
100	CONTROL	1stCONTROL	BWA	STRICT	20	GATK	yes	0
100	CONTROL	1stCONTROL	BWA	STRICT	20	FREEBAYES	no	0
100	CONTROL	1stCONTROL	BWA	STRICT	20	FREEBAYES	yes	0
100	CONTROL	2ndCONTROL	Bowtie	RELAXED	0	GATK	no	0
100	CONTROL	2ndCONTROL	Bowtie	RELAXED	0	GATK	yes	0
100	CONTROL	2ndCONTROL	Bowtie	RELAXED	0	FREEBAYES	no	0
100	CONTROL	2ndCONTROL	Bowtie	RELAXED	0	FREEBAYES	yes	0
100	CONTROL	2ndCONTROL	Bowtie	RELAXED	20	GATK	no	0
100	CONTROL	2ndCONTROL	Bowtie	RELAXED	20	GATK	yes	0
100	CONTROL	2ndCONTROL	Bowtie	RELAXED	20	FREEBAYES	no	0
100	CONTROL	2ndCONTROL	Bowtie	RELAXED	20	FREEBAYES	yes	0
100	CONTROL	2ndCONTROL	Bowtie	STRICT	0	GATK	no	0
100	CONTROL	2ndCONTROL	Bowtie	STRICT	0	GATK	yes	0
100	CONTROL	2ndCONTROL	Bowtie	STRICT	0	FREEBAYES	no	0
100	CONTROL	2ndCONTROL	Bowtie	STRICT	0	FREEBAYES	yes	0
100	CONTROL	2ndCONTROL	Bowtie	STRICT	20	GATK	no	0
100	CONTROL	2ndCONTROL	Bowtie	STRICT	20	GATK	yes	0
100	CONTROL	2ndCONTROL	Bowtie	STRICT	20	FREEBAYES	no	0
100	CONTROL	2ndCONTROL	Bowtie	STRICT	20	FREEBAYES	yes	0
100	CONTROL	2ndCONTROL	BWA	RELAXED	0	GATK	no	0
100	CONTROL	2ndCONTROL	BWA	RELAXED	0	GATK	yes	0
100	CONTROL	2ndCONTROL	BWA	RELAXED	20	GATK	no	0
100	CONTROL	2ndCONTROL	BWA	RELAXED	20	GATK	yes	0
100	CONTROL	2ndCONTROL	BWA	RELAXED	20	FREEBAYES	no	0
100	CONTROL	2ndCONTROL	BWA	RELAXED	20	FREEBAYES	yes	0
100	CONTROL	2ndCONTROL	BWA	STRICT	0	GATK	no	0
100	CONTROL	2ndCONTROL	BWA	STRICT	0	GATK	yes	0
100	CONTROL	2ndCONTROL	BWA	STRICT	20	GATK	no	0
100	CONTROL	2ndCONTROL	BWA	STRICT	20	GATK	yes	0
100	CONTROL	2ndCONTROL	BWA	STRICT	20	FREEBAYES	no	0
100	CONTROL	2ndCONTROL	BWA	STRICT	20	FREEBAYES	yes	0
100	Allpaths	1stAssy	BWA	STRICT	0	GATK	no	0
100	Allpaths	1stAssy	BWA	STRICT	0	GATK	yes	0
100	Allpaths	1stAssy	BWA	STRICT	20	GATK	no	0
100	Allpaths	1stAssy	BWA	STRICT	20	GATK	yes	0
100	Allpaths	1stAssy	BWA	STRICT	20	FREEBAYES	no	0
100	Allpaths	1stAssy	BWA	STRICT	20	FREEBAYES	yes	0
100	Allpaths	2ndAssy	BWA	STRICT	0	GATK	no	0
100	Allpaths	2ndAssy	BWA	STRICT	0	GATK	yes	0
100	Allpaths	2ndAssy	BWA	STRICT	20	GATK	no	0
100	Allpaths	2ndAssy	BWA	STRICT	20	GATK	yes	0
100	Allpaths	2ndAssy	BWA	STRICT	20	FREEBAYES	no	0
100	Allpaths	2ndAssy	BWA	STRICT	20	FREEBAYES	yes	0
100	Velvet	1stAssy	BWA	STRICT	0	GATK	no	0
100	Velvet	1stAssy	BWA	STRICT	0	GATK	yes	0
100	Velvet	1stAssy	BWA	STRICT	20	GATK	no	0
100	Velvet	1stAssy	BWA	STRICT	20	GATK	yes	0
100	Velvet	1stAssy	BWA	STRICT	20	FREEBAYES	no	0
100	Velvet	1stAssy	BWA	STRICT	20	FREEBAYES	yes	0
100	Velvet	2ndAssy	BWA	STRICT	0	GATK	no	0
100	Velvet	2ndAssy	BWA	STRICT	0	GATK	yes	0
100	Velvet	2ndAssy	BWA	STRICT	20	GATK	no	0
100	Velvet	2ndAssy	BWA	STRICT	20	GATK	yes	0
100	Velvet	2ndAssy	BWA	STRICT	20	FREEBAYES	no	0
100	Velvet	2ndAssy	BWA	STRICT	20	FREEBAYES	yes	0
50	CONTROL	1stCONTROL	Bowtie	RELAXED	0	GATK	no	0
50	CONTROL	1stCONTROL	Bowtie	RELAXED	0	GATK	yes	0
50	CONTROL	1stCONTROL	Bowtie	RELAXED	0	FREEBAYES	no	0
50	CONTROL	1stCONTROL	Bowtie	RELAXED	0	FREEBAYES	yes	0
50	CONTROL	1stCONTROL	Bowtie	RELAXED	20	GATK	no	0
50	CONTROL	1stCONTROL	Bowtie	RELAXED	20	GATK	yes	0
50	CONTROL	1stCONTROL	Bowtie	RELAXED	20	FREEBAYES	no	0
50	CONTROL	1stCONTROL	Bowtie	RELAXED	20	FREEBAYES	yes	0
50	CONTROL	1stCONTROL	Bowtie	STRICT	0	GATK	no	0
50	CONTROL	1stCONTROL	Bowtie	STRICT	0	GATK	yes	0
50	CONTROL	1stCONTROL	Bowtie	STRICT	0	FREEBAYES	no	0
50	CONTROL	1stCONTROL	Bowtie	STRICT	0	FREEBAYES	yes	0
50	CONTROL	1stCONTROL	Bowtie	STRICT	20	GATK	no	0
50	CONTROL	1stCONTROL	Bowtie	STRICT	20	GATK	yes	0
50	CONTROL	1stCONTROL	Bowtie	STRICT	20	FREEBAYES	no	0
50	CONTROL	1stCONTROL	Bowtie	STRICT	20	FREEBAYES	yes	0
50	CONTROL	1stCONTROL	BWA	RELAXED	0	GATK	no	0
50	CONTROL	1stCONTROL	BWA	RELAXED	0	GATK	yes	0
50	CONTROL	1stCONTROL	BWA	RELAXED	20	GATK	no	0
50	CONTROL	1stCONTROL	BWA	RELAXED	20	GATK	yes	0
50	CONTROL	1stCONTROL	BWA	RELAXED	20	FREEBAYES	no	0
50	CONTROL	1stCONTROL	BWA	RELAXED	20	FREEBAYES	yes	0
50	CONTROL	1stCONTROL	BWA	STRICT	0	GATK	no	0
50	CONTROL	1stCONTROL	BWA	STRICT	0	GATK	yes	0
50	CONTROL	1stCONTROL	BWA	STRICT	20	GATK	no	0
50	CONTROL	1stCONTROL	BWA	STRICT	20	GATK	yes	0
50	CONTROL	1stCONTROL	BWA	STRICT	20	FREEBAYES	no	0
50	CONTROL	1stCONTROL	BWA	STRICT	20	FREEBAYES	yes	0
50	CONTROL	2ndCONTROL	Bowtie	RELAXED	0	GATK	no	0
50	CONTROL	2ndCONTROL	Bowtie	RELAXED	0	GATK	yes	0
50	CONTROL	2ndCONTROL	Bowtie	RELAXED	0	FREEBAYES	no	0
50	CONTROL	2ndCONTROL	Bowtie	RELAXED	0	FREEBAYES	yes	0
50	CONTROL	2ndCONTROL	Bowtie	RELAXED	20	GATK	no	0
50	CONTROL	2ndCONTROL	Bowtie	RELAXED	20	GATK	yes	0
50	CONTROL	2ndCONTROL	Bowtie	RELAXED	20	FREEBAYES	no	0
50	CONTROL	2ndCONTROL	Bowtie	RELAXED	20	FREEBAYES	yes	0
50	CONTROL	2ndCONTROL	Bowtie	STRICT	0	GATK	no	0
50	CONTROL	2ndCONTROL	Bowtie	STRICT	0	GATK	yes	0
50	CONTROL	2ndCONTROL	Bowtie	STRICT	0	FREEBAYES	no	0
50	CONTROL	2ndCONTROL	Bowtie	STRICT	0	FREEBAYES	yes	0
50	CONTROL	2ndCONTROL	Bowtie	STRICT	20	GATK	no	0
50	CONTROL	2ndCONTROL	Bowtie	STRICT	20	GATK	yes	0
50	CONTROL	2ndCONTROL	Bowtie	STRICT	20	FREEBAYES	no	0
50	CONTROL	2ndCONTROL	Bowtie	STRICT	20	FREEBAYES	yes	0
50	CONTROL	2ndCONTROL	BWA	RELAXED	0	GATK	no	0
50	CONTROL	2ndCONTROL	BWA	RELAXED	0	GATK	yes	0
50	CONTROL	2ndCONTROL	BWA	RELAXED	20	GATK	no	0
50	CONTROL	2ndCONTROL	BWA	RELAXED	20	GATK	yes	0
50	CONTROL	2ndCONTROL	BWA	RELAXED	20	FREEBAYES	no	0
50	CONTROL	2ndCONTROL	BWA	RELAXED	20	FREEBAYES	yes	0
50	CONTROL	2ndCONTROL	BWA	STRICT	0	GATK	no	0
50	CONTROL	2ndCONTROL	BWA	STRICT	0	GATK	yes	0
50	CONTROL	2ndCONTROL	BWA	STRICT	20	GATK	no	0
50	CONTROL	2ndCONTROL	BWA	STRICT	20	GATK	yes	0
50	CONTROL	2ndCONTROL	BWA	STRICT	20	FREEBAYES	no	0
50	CONTROL	2ndCONTROL	BWA	STRICT	20	FREEBAYES	yes	0
50	Allpaths	1stAssy	BWA	STRICT	0	GATK	no	0
50	Allpaths	1stAssy	BWA	STRICT	0	GATK	yes	0
50	Allpaths	1stAssy	BWA	STRICT	20	GATK	no	0
50	Allpaths	1stAssy	BWA	STRICT	20	GATK	yes	0
50	Allpaths	1stAssy	BWA	STRICT	20	FREEBAYES	no	0
50	Allpaths	1stAssy	BWA	STRICT	20	FREEBAYES	yes	0
50	Allpaths	2ndAssy	BWA	STRICT	0	GATK	no	0
50	Allpaths	2ndAssy	BWA	STRICT	0	GATK	yes	0
50	Allpaths	2ndAssy	BWA	STRICT	20	GATK	no	0
50	Allpaths	2ndAssy	BWA	STRICT	20	GATK	yes	0
50	Allpaths	2ndAssy	BWA	STRICT	20	FREEBAYES	no	0
50	Allpaths	2ndAssy	BWA	STRICT	20	FREEBAYES	yes	0
50	Velvet	1stAssy	BWA	STRICT	0	GATK	no	0
50	Velvet	1stAssy	BWA	STRICT	0	GATK	yes	0
50	Velvet	1stAssy	BWA	STRICT	20	GATK	no	0
50	Velvet	1stAssy	BWA	STRICT	20	GATK	yes	0
50	Velvet	1stAssy	BWA	STRICT	20	FREEBAYES	no	0
50	Velvet	1stAssy	BWA	STRICT	20	FREEBAYES	yes	0
50	Velvet	2ndAssy	BWA	STRICT	0	GATK	no	0
50	Velvet	2ndAssy	BWA	STRICT	0	GATK	yes	0
50	Velvet	2ndAssy	BWA	STRICT	20	GATK	no	0
50	Velvet	2ndAssy	BWA	STRICT	20	GATK	yes	0
50	Velvet	2ndAssy	BWA	STRICT	20	FREEBAYES	no	0
50	Velvet	2ndAssy	BWA	STRICT	20	FREEBAYES	yes	0

## Sheet: factor level combination means
readLength	reference	replicate	mapper	stringency	mapq	variantCaller	depthFilter	numberOfSNPs	replicate	readLength	reference	replicate	mapper	stringency	mapq	variantCaller	depthFilter	numberOfSNPs	replicate	mean SNP number
50	Allpaths	1stAssy	BWA	STRICT	0	GATK	no	0	1	50	Allpaths	2ndAssy	BWA	STRICT	0	GATK	no	0	2	0
50	Allpaths	1stAssy	BWA	STRICT	0	GATK	yes	0	1	50	Allpaths	2ndAssy	BWA	STRICT	0	GATK	yes	0	2	0
50	Allpaths	1stAssy	BWA	STRICT	20	FREEBAYES	no	0	1	50	Allpaths	2ndAssy	BWA	STRICT	20	FREEBAYES	no	0	2	0
50	Allpaths	1stAssy	BWA	STRICT	20	FREEBAYES	yes	0	1	50	Allpaths	2ndAssy	BWA	STRICT	20	FREEBAYES	yes	0	2	0
50	Allpaths	1stAssy	BWA	STRICT	20	GATK	no	0	1	50	Allpaths	2ndAssy	BWA	STRICT	20	GATK	no	0	2	0
50	Allpaths	1stAssy	BWA	STRICT	20	GATK	yes	0	1	50	Allpaths	2ndAssy	BWA	STRICT	20	GATK	yes	0	2	0
50	Velvet	1stAssy	BWA	STRICT	0	GATK	no	0	1	50	Velvet	2ndAssy	BWA	STRICT	0	GATK	no	0	2	0
50	Velvet	1stAssy	BWA	STRICT	0	GATK	yes	0	1	50	Velvet	2ndAssy	BWA	STRICT	0	GATK	yes	0	2	0
50	Velvet	1stAssy	BWA	STRICT	20	FREEBAYES	no	0	1	50	Velvet	2ndAssy	BWA	STRICT	20	FREEBAYES	no	0	2	0
50	Velvet	1stAssy	BWA	STRICT	20	FREEBAYES	yes	0	1	50	Velvet	2ndAssy	BWA	STRICT	20	FREEBAYES	yes	0	2	0
50	Velvet	1stAssy	BWA	STRICT	20	GATK	no	0	1	50	Velvet	2ndAssy	BWA	STRICT	20	GATK	no	0	2	0
50	Velvet	1stAssy	BWA	STRICT	20	GATK	yes	0	1	50	Velvet	2ndAssy	BWA	STRICT	20	GATK	yes	0	2	0
100	Allpaths	1stAssy	BWA	STRICT	0	GATK	no	0	1	100	Allpaths	2ndAssy	BWA	STRICT	0	GATK	no	0	2	0
100	Allpaths	1stAssy	BWA	STRICT	0	GATK	yes	0	1	100	Allpaths	2ndAssy	BWA	STRICT	0	GATK	yes	0	2	0
100	Allpaths	1stAssy	BWA	STRICT	20	FREEBAYES	no	0	1	100	Allpaths	2ndAssy	BWA	STRICT	20	FREEBAYES	no	0	2	0
100	Allpaths	1stAssy	BWA	STRICT	20	FREEBAYES	yes	0	1	100	Allpaths	2ndAssy	BWA	STRICT	20	FREEBAYES	yes	0	2	0
100	Allpaths	1stAssy	BWA	STRICT	20	GATK	no	0	1	100	Allpaths	2ndAssy	BWA	STRICT	20	GATK	no	0	2	0
100	Allpaths	1stAssy	BWA	STRICT	20	GATK	yes	0	1	100	Allpaths	2ndAssy	BWA	STRICT	20	GATK	yes	0	2	0
100	Velvet	1stAssy	BWA	STRICT	0	GATK	no	0	1	100	Velvet	2ndAssy	BWA	STRICT	0	GATK	no	0	2	0
100	Velvet	1stAssy	BWA	STRICT	0	GATK	yes	0	1	100	Velvet	2ndAssy	BWA	STRICT	0	GATK	yes	0	2	0
100	Velvet	1stAssy	BWA	STRICT	20	FREEBAYES	no	0	1	100	Velvet	2ndAssy	BWA	STRICT	20	FREEBAYES	no	0	2	0
100	Velvet	1stAssy	BWA	STRICT	20	FREEBAYES	yes	0	1	100	Velvet	2ndAssy	BWA	STRICT	20	FREEBAYES	yes	0	2	0
100	Velvet	1stAssy	BWA	STRICT	20	GATK	no	0	1	100	Velvet	2ndAssy	BWA	STRICT	20	GATK	no	0	2	0
100	Velvet	1stAssy	BWA	STRICT	20	GATK	yes	0	1	100	Velvet	2ndAssy	BWA	STRICT	20	GATK	yes	0	2	0
150	Allpaths	1stAssy	BWA	STRICT	0	GATK	no	0	1	150	Allpaths	2ndAssy	BWA	STRICT	0	GATK	no	0	2	0
150	Allpaths	1stAssy	BWA	STRICT	0	GATK	yes	0	1	150	Allpaths	2ndAssy	BWA	STRICT	0	GATK	yes	0	2	0
150	Allpaths	1stAssy	BWA	STRICT	20	FREEBAYES	no	0	1	150	Allpaths	2ndAssy	BWA	STRICT	20	FREEBAYES	no	0	2	0
150	Allpaths	1stAssy	BWA	STRICT	20	FREEBAYES	yes	0	1	150	Allpaths	2ndAssy	BWA	STRICT	20	FREEBAYES	yes	0	2	0
150	Allpaths	1stAssy	BWA	STRICT	20	GATK	no	0	1	150	Allpaths	2ndAssy	BWA	STRICT	20	GATK	no	0	2	0
150	Allpaths	1stAssy	BWA	STRICT	20	GATK	yes	0	1	150	Allpaths	2ndAssy	BWA	STRICT	20	GATK	yes	0	2	0
150	Velvet	1stAssy	BWA	STRICT	0	GATK	no	0	1	150	Velvet	2ndAssy	BWA	STRICT	0	GATK	no	0	2	0
150	Velvet	1stAssy	BWA	STRICT	0	GATK	yes	0	1	150	Velvet	2ndAssy	BWA	STRICT	0	GATK	yes	0	2	0
150	Velvet	1stAssy	BWA	STRICT	20	FREEBAYES	no	0	1	150	Velvet	2ndAssy	BWA	STRICT	20	FREEBAYES	no	0	2	0
150	Velvet	1stAssy	BWA	STRICT	20	FREEBAYES	yes	0	1	150	Velvet	2ndAssy	BWA	STRICT	20	FREEBAYES	yes	0	2	0
150	Velvet	1stAssy	BWA	STRICT	20	GATK	no	0	1	150	Velvet	2ndAssy	BWA	STRICT	20	GATK	no	0	2	0
150	Velvet	1stAssy	BWA	STRICT	20	GATK	yes	0	1	150	Velvet	2ndAssy	BWA	STRICT	20	GATK	yes	0	2	0
300	Allpaths	1stAssy	BWA	STRICT	0	GATK	no	0	1	300	Allpaths	2ndAssy	BWA	STRICT	0	GATK	no	0	2	0
300	Allpaths	1stAssy	BWA	STRICT	0	GATK	yes	0	1	300	Allpaths	2ndAssy	BWA	STRICT	0	GATK	yes	0	2	0
300	Allpaths	1stAssy	BWA	STRICT	20	FREEBAYES	no	0	1	300	Allpaths	2ndAssy	BWA	STRICT	20	FREEBAYES	no	0	2	0
300	Allpaths	1stAssy	BWA	STRICT	20	FREEBAYES	yes	0	1	300	Allpaths	2ndAssy	BWA	STRICT	20	FREEBAYES	yes	0	2	0
300	Allpaths	1stAssy	BWA	STRICT	20	GATK	no	0	1	300	Allpaths	2ndAssy	BWA	STRICT	20	GATK	no	0	2	0
300	Allpaths	1stAssy	BWA	STRICT	20	GATK	yes	0	1	300	Allpaths	2ndAssy	BWA	STRICT	20	GATK	yes	0	2	0
300	Velvet	1stAssy	BWA	STRICT	0	GATK	no	0	1	300	Velvet	2ndAssy	BWA	STRICT	0	GATK	no	0	2	0
300	Velvet	1stAssy	BWA	STRICT	0	GATK	yes	0	1	300	Velvet	2ndAssy	BWA	STRICT	0	GATK	yes	0	2	0
300	Velvet	1stAssy	BWA	STRICT	20	FREEBAYES	no	0	1	300	Velvet	2ndAssy	BWA	STRICT	20	FREEBAYES	no	0	2	0
300	Velvet	1stAssy	BWA	STRICT	20	FREEBAYES	yes	0	1	300	Velvet	2ndAssy	BWA	STRICT	20	FREEBAYES	yes	0	2	0
300	Velvet	1stAssy	BWA	STRICT	20	GATK	no	0	1	300	Velvet	2ndAssy	BWA	STRICT	20	GATK	no	0	2	0
300	Velvet	1stAssy	BWA	STRICT	20	GATK	yes	0	1	300	Velvet	2ndAssy	BWA	STRICT	20	GATK	yes	0	2	0
500	Allpaths	1stAssy	BWA	STRICT	0	GATK	no	0	1	500	Allpaths	2ndAssy	BWA	STRICT	0	GATK	no	0	2	0
500	Allpaths	1stAssy	BWA	STRICT	0	GATK	yes	0	1	500	Allpaths	2ndAssy	BWA	STRICT	0	GATK	yes	0	2	0
500	Allpaths	1stAssy	BWA	STRICT	20	FREEBAYES	no	0	1	500	Allpaths	2ndAssy	BWA	STRICT	20	FREEBAYES	no	0	2	0
500	Allpaths	1stAssy	BWA	STRICT	20	FREEBAYES	yes	0	1	500	Allpaths	2ndAssy	BWA	STRICT	20	FREEBAYES	yes	0	2	0
500	Allpaths	1stAssy	BWA	STRICT	20	GATK	no	0	1	500	Allpaths	2ndAssy	BWA	STRICT	20	GATK	no	0	2	0
500	Allpaths	1stAssy	BWA	STRICT	20	GATK	yes	0	1	500	Allpaths	2ndAssy	BWA	STRICT	20	GATK	yes	0	2	0
500	Velvet	1stAssy	BWA	STRICT	0	GATK	no	0	1	500	Velvet	2ndAssy	BWA	STRICT	0	GATK	no	0	2	0
500	Velvet	1stAssy	BWA	STRICT	0	GATK	yes	0	1	500	Velvet	2ndAssy	BWA	STRICT	0	GATK	yes	0	2	0
500	Velvet	1stAssy	BWA	STRICT	20	FREEBAYES	no	0	1	500	Velvet	2ndAssy	BWA	STRICT	20	FREEBAYES	no	0	2	0
500	Velvet	1stAssy	BWA	STRICT	20	FREEBAYES	yes	0	1	500	Velvet	2ndAssy	BWA	STRICT	20	FREEBAYES	yes	0	2	0
500	Velvet	1stAssy	BWA	STRICT	20	GATK	no	0	1	500	Velvet	2ndAssy	BWA	STRICT	20	GATK	no	0	2	0
500	Velvet	1stAssy	BWA	STRICT	20	GATK	yes	0	1	500	Velvet	2ndAssy	BWA	STRICT	20	GATK	yes	0	2	0
1000	Allpaths	1stAssy	BWA	STRICT	0	GATK	no	0	1	1000	Allpaths	2ndAssy	BWA	STRICT	0	GATK	no	0	2	0
1000	Allpaths	1stAssy	BWA	STRICT	0	GATK	yes	0	1	1000	Allpaths	2ndAssy	BWA	STRICT	0	GATK	yes	0	2	0
1000	Allpaths	1stAssy	BWA	STRICT	20	FREEBAYES	no	0	1	1000	Allpaths	2ndAssy	BWA	STRICT	20	FREEBAYES	no	0	2	0
1000	Allpaths	1stAssy	BWA	STRICT	20	FREEBAYES	yes	0	1	1000	Allpaths	2ndAssy	BWA	STRICT	20	FREEBAYES	yes	0	2	0
1000	Allpaths	1stAssy	BWA	STRICT	20	GATK	no	0	1	1000	Allpaths	2ndAssy	BWA	STRICT	20	GATK	no	0	2	0
1000	Allpaths	1stAssy	BWA	STRICT	20	GATK	yes	0	1	1000	Allpaths	2ndAssy	BWA	STRICT	20	GATK	yes	0	2	0
1000	Velvet	1stAssy	BWA	STRICT	0	GATK	no	0	1	1000	Velvet	2ndAssy	BWA	STRICT	0	GATK	no	0	2	0
1000	Velvet	1stAssy	BWA	STRICT	0	GATK	yes	0	1	1000	Velvet	2ndAssy	BWA	STRICT	0	GATK	yes	0	2	0
1000	Velvet	1stAssy	BWA	STRICT	20	FREEBAYES	no	0	1	1000	Velvet	2ndAssy	BWA	STRICT	20	FREEBAYES	no	0	2	0
1000	Velvet	1stAssy	BWA	STRICT	20	FREEBAYES	yes	0	1	1000	Velvet	2ndAssy	BWA	STRICT	20	FREEBAYES	yes	0	2	0
1000	Velvet	1stAssy	BWA	STRICT	20	GATK	no	0	1	1000	Velvet	2ndAssy	BWA	STRICT	20	GATK	no	0	2	0
1000	Velvet	1stAssy	BWA	STRICT	20	GATK	yes	0	1	1000	Velvet	2ndAssy	BWA	STRICT	20	GATK	yes	0	2	0
50	CONTROL	1stCONTROL	Bowtie	RELAXED	0	FREEBAYES	no	0	1	50	CONTROL	2ndCONTROL	Bowtie	RELAXED	0	FREEBAYES	no	0	2	0
50	CONTROL	1stCONTROL	Bowtie	RELAXED	0	FREEBAYES	yes	0	1	50	CONTROL	2ndCONTROL	Bowtie	RELAXED	0	FREEBAYES	yes	0	2	0
50	CONTROL	1stCONTROL	Bowtie	RELAXED	0	GATK	no	0	1	50	CONTROL	2ndCONTROL	Bowtie	RELAXED	0	GATK	no	0	2	0
50	CONTROL	1stCONTROL	Bowtie	RELAXED	0	GATK	yes	0	1	50	CONTROL	2ndCONTROL	Bowtie	RELAXED	0	GATK	yes	0	2	0
50	CONTROL	1stCONTROL	Bowtie	RELAXED	20	FREEBAYES	no	0	1	50	CONTROL	2ndCONTROL	Bowtie	RELAXED	20	FREEBAYES	no	0	2	0
50	CONTROL	1stCONTROL	Bowtie	RELAXED	20	FREEBAYES	yes	0	1	50	CONTROL	2ndCONTROL	Bowtie	RELAXED	20	FREEBAYES	yes	0	2	0
50	CONTROL	1stCONTROL	Bowtie	RELAXED	20	GATK	no	0	1	50	CONTROL	2ndCONTROL	Bowtie	RELAXED	20	GATK	no	0	2	0
50	CONTROL	1stCONTROL	Bowtie	RELAXED	20	GATK	yes	0	1	50	CONTROL	2ndCONTROL	Bowtie	RELAXED	20	GATK	yes	0	2	0
50	CONTROL	1stCONTROL	Bowtie	STRICT	0	FREEBAYES	no	0	1	50	CONTROL	2ndCONTROL	Bowtie	STRICT	0	FREEBAYES	no	0	2	0
50	CONTROL	1stCONTROL	Bowtie	STRICT	0	FREEBAYES	yes	0	1	50	CONTROL	2ndCONTROL	Bowtie	STRICT	0	FREEBAYES	yes	0	2	0
50	CONTROL	1stCONTROL	Bowtie	STRICT	0	GATK	no	0	1	50	CONTROL	2ndCONTROL	Bowtie	STRICT	0	GATK	no	0	2	0
50	CONTROL	1stCONTROL	Bowtie	STRICT	0	GATK	yes	0	1	50	CONTROL	2ndCONTROL	Bowtie	STRICT	0	GATK	yes	0	2	0
50	CONTROL	1stCONTROL	Bowtie	STRICT	20	FREEBAYES	no	0	1	50	CONTROL	2ndCONTROL	Bowtie	STRICT	20	FREEBAYES	no	0	2	0
50	CONTROL	1stCONTROL	Bowtie	STRICT	20	FREEBAYES	yes	0	1	50	CONTROL	2ndCONTROL	Bowtie	STRICT	20	FREEBAYES	yes	0	2	0
50	CONTROL	1stCONTROL	Bowtie	STRICT	20	GATK	no	0	1	50	CONTROL	2ndCONTROL	Bowtie	STRICT	20	GATK	no	0	2	0
50	CONTROL	1stCONTROL	Bowtie	STRICT	20	GATK	yes	0	1	50	CONTROL	2ndCONTROL	Bowtie	STRICT	20	GATK	yes	0	2	0
50	CONTROL	1stCONTROL	BWA	RELAXED	0	GATK	no	0	1	50	CONTROL	2ndCONTROL	BWA	RELAXED	0	GATK	no	0	2	0
50	CONTROL	1stCONTROL	BWA	RELAXED	0	GATK	yes	0	1	50	CONTROL	2ndCONTROL	BWA	RELAXED	0	GATK	yes	0	2	0
50	CONTROL	1stCONTROL	BWA	RELAXED	20	FREEBAYES	no	0	1	50	CONTROL	2ndCONTROL	BWA	RELAXED	20	FREEBAYES	no	0	2	0
50	CONTROL	1stCONTROL	BWA	RELAXED	20	FREEBAYES	yes	0	1	50	CONTROL	2ndCONTROL	BWA	RELAXED	20	FREEBAYES	yes	0	2	0
50	CONTROL	1stCONTROL	BWA	RELAXED	20	GATK	no	0	1	50	CONTROL	2ndCONTROL	BWA	RELAXED	20	GATK	no	0	2	0
50	CONTROL	1stCONTROL	BWA	RELAXED	20	GATK	yes	0	1	50	CONTROL	2ndCONTROL	BWA	RELAXED	20	GATK	yes	0	2	0
50	CONTROL	1stCONTROL	BWA	STRICT	0	GATK	no	0	1	50	CONTROL	2ndCONTROL	BWA	STRICT	0	GATK	no	0	2	0
50	CONTROL	1stCONTROL	BWA	STRICT	0	GATK	yes	0	1	50	CONTROL	2ndCONTROL	BWA	STRICT	0	GATK	yes	0	2	0
50	CONTROL	1stCONTROL	BWA	STRICT	20	FREEBAYES	no	0	1	50	CONTROL	2ndCONTROL	BWA	STRICT	20	FREEBAYES	no	0	2	0
50	CONTROL	1stCONTROL	BWA	STRICT	20	FREEBAYES	yes	0	1	50	CONTROL	2ndCONTROL	BWA	STRICT	20	FREEBAYES	yes	0	2	0
50	CONTROL	1stCONTROL	BWA	STRICT	20	GATK	no	0	1	50	CONTROL	2ndCONTROL	BWA	STRICT	20	GATK	no	0	2	0
50	CONTROL	1stCONTROL	BWA	STRICT	20	GATK	yes	0	1	50	CONTROL	2ndCONTROL	BWA	STRICT	20	GATK	yes	0	2	0
100	CONTROL	1stCONTROL	Bowtie	RELAXED	0	FREEBAYES	no	0	1	100	CONTROL	2ndCONTROL	Bowtie	RELAXED	0	FREEBAYES	no	0	2	0
100	CONTROL	1stCONTROL	Bowtie	RELAXED	0	FREEBAYES	yes	0	1	100	CONTROL	2ndCONTROL	Bowtie	RELAXED	0	FREEBAYES	yes	0	2	0
100	CONTROL	1stCONTROL	Bowtie	RELAXED	0	GATK	no	0	1	100	CONTROL	2ndCONTROL	Bowtie	RELAXED	0	GATK	no	0	2	0
100	CONTROL	1stCONTROL	Bowtie	RELAXED	0	GATK	yes	0	1	100	CONTROL	2ndCONTROL	Bowtie	RELAXED	0	GATK	yes	0	2	0
100	CONTROL	1stCONTROL	Bowtie	RELAXED	20	FREEBAYES	no	0	1	100	CONTROL	2ndCONTROL	Bowtie	RELAXED	20	FREEBAYES	no	0	2	0
100	CONTROL	1stCONTROL	Bowtie	RELAXED	20	FREEBAYES	yes	0	1	100	CONTROL	2ndCONTROL	Bowtie	RELAXED	20	FREEBAYES	yes	0	2	0
100	CONTROL	1stCONTROL	Bowtie	RELAXED	20	GATK	no	0	1	100	CONTROL	2ndCONTROL	Bowtie	RELAXED	20	GATK	no	0	2	0
100	CONTROL	1stCONTROL	Bowtie	RELAXED	20	GATK	yes	0	1	100	CONTROL	2ndCONTROL	Bowtie	RELAXED	20	GATK	yes	0	2	0
100	CONTROL	1stCONTROL	Bowtie	STRICT	0	FREEBAYES	no	0	1	100	CONTROL	2ndCONTROL	Bowtie	STRICT	0	FREEBAYES	no	0	2	0
100	CONTROL	1stCONTROL	Bowtie	STRICT	0	FREEBAYES	yes	0	1	100	CONTROL	2ndCONTROL	Bowtie	STRICT	0	FREEBAYES	yes	0	2	0
100	CONTROL	1stCONTROL	Bowtie	STRICT	0	GATK	no	0	1	100	CONTROL	2ndCONTROL	Bowtie	STRICT	0	GATK	no	0	2	0
100	CONTROL	1stCONTROL	Bowtie	STRICT	0	GATK	yes	0	1	100	CONTROL	2ndCONTROL	Bowtie	STRICT	0	GATK	yes	0	2	0
100	CONTROL	1stCONTROL	Bowtie	STRICT	20	FREEBAYES	no	0	1	100	CONTROL	2ndCONTROL	Bowtie	STRICT	20	FREEBAYES	no	0	2	0
100	CONTROL	1stCONTROL	Bowtie	STRICT	20	FREEBAYES	yes	0	1	100	CONTROL	2ndCONTROL	Bowtie	STRICT	20	FREEBAYES	yes	0	2	0
100	CONTROL	1stCONTROL	Bowtie	STRICT	20	GATK	no	0	1	100	CONTROL	2ndCONTROL	Bowtie	STRICT	20	GATK	no	0	2	0
100	CONTROL	1stCONTROL	Bowtie	STRICT	20	GATK	yes	0	1	100	CONTROL	2ndCONTROL	Bowtie	STRICT	20	GATK	yes	0	2	0
100	CONTROL	1stCONTROL	BWA	RELAXED	0	GATK	no	0	1	100	CONTROL	2ndCONTROL	BWA	RELAXED	0	GATK	no	0	2	0
100	CONTROL	1stCONTROL	BWA	RELAXED	0	GATK	yes	0	1	100	CONTROL	2ndCONTROL	BWA	RELAXED	0	GATK	yes	0	2	0
100	CONTROL	1stCONTROL	BWA	RELAXED	20	FREEBAYES	no	0	1	100	CONTROL	2ndCONTROL	BWA	RELAXED	20	FREEBAYES	no	0	2	0
100	CONTROL	1stCONTROL	BWA	RELAXED	20	FREEBAYES	yes	0	1	100	CONTROL	2ndCONTROL	BWA	RELAXED	20	FREEBAYES	yes	0	2	0
100	CONTROL	1stCONTROL	BWA	RELAXED	20	GATK	no	0	1	100	CONTROL	2ndCONTROL	BWA	RELAXED	20	GATK	no	0	2	0
100	CONTROL	1stCONTROL	BWA	RELAXED	20	GATK	yes	0	1	100	CONTROL	2ndCONTROL	BWA	RELAXED	20	GATK	yes	0	2	0
100	CONTROL	1stCONTROL	BWA	STRICT	0	GATK	no	0	1	100	CONTROL	2ndCONTROL	BWA	STRICT	0	GATK	no	0	2	0
100	CONTROL	1stCONTROL	BWA	STRICT	0	GATK	yes	0	1	100	CONTROL	2ndCONTROL	BWA	STRICT	0	GATK	yes	0	2	0
100	CONTROL	1stCONTROL	BWA	STRICT	20	FREEBAYES	no	0	1	100	CONTROL	2ndCONTROL	BWA	STRICT	20	FREEBAYES	no	0	2	0
100	CONTROL	1stCONTROL	BWA	STRICT	20	FREEBAYES	yes	0	1	100	CONTROL	2ndCONTROL	BWA	STRICT	20	FREEBAYES	yes	0	2	0
100	CONTROL	1stCONTROL	BWA	STRICT	20	GATK	no	0	1	100	CONTROL	2ndCONTROL	BWA	STRICT	20	GATK	no	0	2	0
100	CONTROL	1stCONTROL	BWA	STRICT	20	GATK	yes	0	1	100	CONTROL	2ndCONTROL	BWA	STRICT	20	GATK	yes	0	2	0
150	CONTROL	1stCONTROL	Bowtie	RELAXED	0	FREEBAYES	no	0	1	150	CONTROL	2ndCONTROL	Bowtie	RELAXED	0	FREEBAYES	no	0	2	0
150	CONTROL	1stCONTROL	Bowtie	RELAXED	0	FREEBAYES	yes	0	1	150	CONTROL	2ndCONTROL	Bowtie	RELAXED	0	FREEBAYES	yes	0	2	0
150	CONTROL	1stCONTROL	Bowtie	RELAXED	0	GATK	no	0	1	150	CONTROL	2ndCONTROL	Bowtie	RELAXED	0	GATK	no	0	2	0
150	CONTROL	1stCONTROL	Bowtie	RELAXED	0	GATK	yes	0	1	150	CONTROL	2ndCONTROL	Bowtie	RELAXED	0	GATK	yes	0	2	0
150	CONTROL	1stCONTROL	Bowtie	RELAXED	20	FREEBAYES	no	0	1	150	CONTROL	2ndCONTROL	Bowtie	RELAXED	20	FREEBAYES	no	0	2	0
150	CONTROL	1stCONTROL	Bowtie	RELAXED	20	FREEBAYES	yes	0	1	150	CONTROL	2ndCONTROL	Bowtie	RELAXED	20	FREEBAYES	yes	0	2	0
150	CONTROL	1stCONTROL	Bowtie	RELAXED	20	GATK	no	0	1	150	CONTROL	2ndCONTROL	Bowtie	RELAXED	20	GATK	no	0	2	0
150	CONTROL	1stCONTROL	Bowtie	RELAXED	20	GATK	yes	0	1	150	CONTROL	2ndCONTROL	Bowtie	RELAXED	20	GATK	yes	0	2	0
150	CONTROL	1stCONTROL	Bowtie	STRICT	0	FREEBAYES	no	0	1	150	CONTROL	2ndCONTROL	Bowtie	STRICT	0	FREEBAYES	no	0	2	0
150	CONTROL	1stCONTROL	Bowtie	STRICT	0	FREEBAYES	yes	0	1	150	CONTROL	2ndCONTROL	Bowtie	STRICT	0	FREEBAYES	yes	0	2	0
150	CONTROL	1stCONTROL	Bowtie	STRICT	0	GATK	no	0	1	150	CONTROL	2ndCONTROL	Bowtie	STRICT	0	GATK	no	0	2	0
150	CONTROL	1stCONTROL	Bowtie	STRICT	0	GATK	yes	0	1	150	CONTROL	2ndCONTROL	Bowtie	STRICT	0	GATK	yes	0	2	0
150	CONTROL	1stCONTROL	Bowtie	STRICT	20	FREEBAYES	no	0	1	150	CONTROL	2ndCONTROL	Bowtie	STRICT	20	FREEBAYES	no	0	2	0
150	CONTROL	1stCONTROL	Bowtie	STRICT	20	FREEBAYES	yes	0	1	150	CONTROL	2ndCONTROL	Bowtie	STRICT	20	FREEBAYES	yes	0	2	0
150	CONTROL	1stCONTROL	Bowtie	STRICT	20	GATK	no	0	1	150	CONTROL	2ndCONTROL	Bowtie	STRICT	20	GATK	no	0	2	0
150	CONTROL	1stCONTROL	Bowtie	STRICT	20	GATK	yes	0	1	150	CONTROL	2ndCONTROL	Bowtie	STRICT	20	GATK	yes	0	2	0
150	CONTROL	1stCONTROL	BWA	RELAXED	0	GATK	no	0	1	150	CONTROL	2ndCONTROL	BWA	RELAXED	0	GATK	no	0	2	0
150	CONTROL	1stCONTROL	BWA	RELAXED	0	GATK	yes	0	1	150	CONTROL	2ndCONTROL	BWA	RELAXED	0	GATK	yes	0	2	0
150	CONTROL	1stCONTROL	BWA	RELAXED	20	FREEBAYES	no	0	1	150	CONTROL	2ndCONTROL	BWA	RELAXED	20	FREEBAYES	no	0	2	0
150	CONTROL	1stCONTROL	BWA	RELAXED	20	FREEBAYES	yes	0	1	150	CONTROL	2ndCONTROL	BWA	RELAXED	20	FREEBAYES	yes	0	2	0
150	CONTROL	1stCONTROL	BWA	RELAXED	20	GATK	no	0	1	150	CONTROL	2ndCONTROL	BWA	RELAXED	20	GATK	no	0	2	0
150	CONTROL	1stCONTROL	BWA	RELAXED	20	GATK	yes	0	1	150	CONTROL	2ndCONTROL	BWA	RELAXED	20	GATK	yes	0	2	0
150	CONTROL	1stCONTROL	BWA	STRICT	0	GATK	no	0	1	150	CONTROL	2ndCONTROL	BWA	STRICT	0	GATK	no	0	2	0
150	CONTROL	1stCONTROL	BWA	STRICT	0	GATK	yes	0	1	150	CONTROL	2ndCONTROL	BWA	STRICT	0	GATK	yes	0	2	0
150	CONTROL	1stCONTROL	BWA	STRICT	20	FREEBAYES	no	0	1	150	CONTROL	2ndCONTROL	BWA	STRICT	20	FREEBAYES	no	0	2	0
150	CONTROL	1stCONTROL	BWA	STRICT	20	FREEBAYES	yes	0	1	150	CONTROL	2ndCONTROL	BWA	STRICT	20	FREEBAYES	yes	0	2	0
150	CONTROL	1stCONTROL	BWA	STRICT	20	GATK	no	0	1	150	CONTROL	2ndCONTROL	BWA	STRICT	20	GATK	no	0	2	0
150	CONTROL	1stCONTROL	BWA	STRICT	20	GATK	yes	0	1	150	CONTROL	2ndCONTROL	BWA	STRICT	20	GATK	yes	0	2	0
300	CONTROL	1stCONTROL	BWA	RELAXED	0	GATK	no	0	1	300	CONTROL	2ndCONTROL	BWA	RELAXED	0	GATK	no	0	2	0
300	CONTROL	1stCONTROL	BWA	RELAXED	0	GATK	yes	0	1	300	CONTROL	2ndCONTROL	BWA	RELAXED	0	GATK	yes	0	2	0
300	CONTROL	1stCONTROL	BWA	RELAXED	20	FREEBAYES	no	0	1	300	CONTROL	2ndCONTROL	BWA	RELAXED	20	FREEBAYES	no	0	2	0
300	CONTROL	1stCONTROL	BWA	RELAXED	20	FREEBAYES	yes	0	1	300	CONTROL	2ndCONTROL	BWA	RELAXED	20	FREEBAYES	yes	0	2	0
300	CONTROL	1stCONTROL	BWA	RELAXED	20	GATK	no	0	1	300	CONTROL	2ndCONTROL	BWA	RELAXED	20	GATK	no	0	2	0
300	CONTROL	1stCONTROL	BWA	RELAXED	20	GATK	yes	0	1	300	CONTROL	2ndCONTROL	BWA	RELAXED	20	GATK	yes	0	2	0
300	CONTROL	1stCONTROL	BWA	STRICT	0	GATK	no	0	1	300	CONTROL	2ndCONTROL	BWA	STRICT	0	GATK	no	0	2	0
300	CONTROL	1stCONTROL	BWA	STRICT	0	GATK	yes	0	1	300	CONTROL	2ndCONTROL	BWA	STRICT	0	GATK	yes	0	2	0
300	CONTROL	1stCONTROL	BWA	STRICT	20	FREEBAYES	no	0	1	300	CONTROL	2ndCONTROL	BWA	STRICT	20	FREEBAYES	no	0	2	0
300	CONTROL	1stCONTROL	BWA	STRICT	20	FREEBAYES	yes	0	1	300	CONTROL	2ndCONTROL	BWA	STRICT	20	FREEBAYES	yes	0	2	0
300	CONTROL	1stCONTROL	BWA	STRICT	20	GATK	no	0	1	300	CONTROL	2ndCONTROL	BWA	STRICT	20	GATK	no	0	2	0
300	CONTROL	1stCONTROL	BWA	STRICT	20	GATK	yes	0	1	300	CONTROL	2ndCONTROL	BWA	STRICT	20	GATK	yes	0	2	0
500	CONTROL	1stCONTROL	Bowtie	STRICT	0	FREEBAYES	no	0	1	500	CONTROL	2ndCONTROL	Bowtie	STRICT	0	FREEBAYES	no	0	2	0
500	CONTROL	1stCONTROL	Bowtie	STRICT	0	FREEBAYES	yes	0	1	500	CONTROL	2ndCONTROL	Bowtie	STRICT	0	FREEBAYES	yes	0	2	0
500	CONTROL	1stCONTROL	Bowtie	STRICT	0	GATK	no	0	1	500	CONTROL	2ndCONTROL	Bowtie	STRICT	0	GATK	no	0	2	0
500	CONTROL	1stCONTROL	Bowtie	STRICT	0	GATK	yes	0	1	500	CONTROL	2ndCONTROL	Bowtie	STRICT	0	GATK	yes	0	2	0
500	CONTROL	1stCONTROL	Bowtie	STRICT	20	FREEBAYES	no	0	1	500	CONTROL	2ndCONTROL	Bowtie	STRICT	20	FREEBAYES	no	0	2	0
500	CONTROL	1stCONTROL	Bowtie	STRICT	20	FREEBAYES	yes	0	1	500	CONTROL	2ndCONTROL	Bowtie	STRICT	20	FREEBAYES	yes	0	2	0
500	CONTROL	1stCONTROL	Bowtie	STRICT	20	GATK	no	0	1	500	CONTROL	2ndCONTROL	Bowtie	STRICT	20	GATK	no	0	2	0
500	CONTROL	1stCONTROL	Bowtie	STRICT	20	GATK	yes	0	1	500	CONTROL	2ndCONTROL	Bowtie	STRICT	20	GATK	yes	0	2	0
500	CONTROL	1stCONTROL	BWA	RELAXED	0	FREEBAYES	no	0	1	500	CONTROL	2ndCONTROL	BWA	RELAXED	0	FREEBAYES	no	0	2	0
500	CONTROL	1stCONTROL	BWA	RELAXED	0	FREEBAYES	yes	0	1	500	CONTROL	2ndCONTROL	BWA	RELAXED	0	FREEBAYES	yes	0	2	0
500	CONTROL	1stCONTROL	BWA	RELAXED	0	GATK	no	0	1	500	CONTROL	2ndCONTROL	BWA	RELAXED	0	GATK	no	0	2	0
500	CONTROL	1stCONTROL	BWA	RELAXED	0	GATK	yes	0	1	500	CONTROL	2ndCONTROL	BWA	RELAXED	0	GATK	yes	0	2	0
500	CONTROL	1stCONTROL	BWA	RELAXED	20	FREEBAYES	no	0	1	500	CONTROL	2ndCONTROL	BWA	RELAXED	20	FREEBAYES	no	0	2	0
500	CONTROL	1stCONTROL	BWA	RELAXED	20	FREEBAYES	yes	0	1	500	CONTROL	2ndCONTROL	BWA	RELAXED	20	FREEBAYES	yes	0	2	0
500	CONTROL	1stCONTROL	BWA	RELAXED	20	GATK	no	0	1	500	CONTROL	2ndCONTROL	BWA	RELAXED	20	GATK	no	0	2	0
500	CONTROL	1stCONTROL	BWA	RELAXED	20	GATK	yes	0	1	500	CONTROL	2ndCONTROL	BWA	RELAXED	20	GATK	yes	0	2	0
500	CONTROL	1stCONTROL	BWA	STRICT	0	GATK	no	0	1	500	CONTROL	2ndCONTROL	BWA	STRICT	0	GATK	no	0	2	0
500	CONTROL	1stCONTROL	BWA	STRICT	0	GATK	yes	0	1	500	CONTROL	2ndCONTROL	BWA	STRICT	0	GATK	yes	0	2	0
500	CONTROL	1stCONTROL	BWA	STRICT	20	FREEBAYES	no	0	1	500	CONTROL	2ndCONTROL	BWA	STRICT	20	FREEBAYES	no	0	2	0
500	CONTROL	1stCONTROL	BWA	STRICT	20	FREEBAYES	yes	0	1	500	CONTROL	2ndCONTROL	BWA	STRICT	20	FREEBAYES	yes	0	2	0
500	CONTROL	1stCONTROL	BWA	STRICT	20	GATK	no	0	1	500	CONTROL	2ndCONTROL	BWA	STRICT	20	GATK	no	0	2	0
500	CONTROL	1stCONTROL	BWA	STRICT	20	GATK	yes	0	1	500	CONTROL	2ndCONTROL	BWA	STRICT	20	GATK	yes	0	2	0
1000	CONTROL	1stCONTROL	Bowtie	STRICT	0	FREEBAYES	no	0	1	1000	CONTROL	2ndCONTROL	Bowtie	STRICT	0	FREEBAYES	no	0	2	0
1000	CONTROL	1stCONTROL	Bowtie	STRICT	0	FREEBAYES	yes	0	1	1000	CONTROL	2ndCONTROL	Bowtie	STRICT	0	FREEBAYES	yes	0	2	0
1000	CONTROL	1stCONTROL	Bowtie	STRICT	0	GATK	no	0	1	1000	CONTROL	2ndCONTROL	Bowtie	STRICT	0	GATK	no	0	2	0
1000	CONTROL	1stCONTROL	Bowtie	STRICT	0	GATK	yes	0	1	1000	CONTROL	2ndCONTROL	Bowtie	STRICT	0	GATK	yes	0	2	0
1000	CONTROL	1stCONTROL	Bowtie	STRICT	20	FREEBAYES	no	0	1	1000	CONTROL	2ndCONTROL	Bowtie	STRICT	20	FREEBAYES	no	0	2	0
1000	CONTROL	1stCONTROL	Bowtie	STRICT	20	FREEBAYES	yes	0	1	1000	CONTROL	2ndCONTROL	Bowtie	STRICT	20	FREEBAYES	yes	0	2	0
1000	CONTROL	1stCONTROL	Bowtie	STRICT	20	GATK	no	0	1	1000	CONTROL	2ndCONTROL	Bowtie	STRICT	20	GATK	no	0	2	0
1000	CONTROL	1stCONTROL	Bowtie	STRICT	20	GATK	yes	0	1	1000	CONTROL	2ndCONTROL	Bowtie	STRICT	20	GATK	yes	0	2	0
1000	CONTROL	1stCONTROL	BWA	RELAXED	0	GATK	no	0	1	1000	CONTROL	2ndCONTROL	BWA	RELAXED	0	GATK	no	0	2	0
1000	CONTROL	1stCONTROL	BWA	RELAXED	0	GATK	yes	0	1	1000	CONTROL	2ndCONTROL	BWA	RELAXED	0	GATK	yes	0	2	0
1000	CONTROL	1stCONTROL	BWA	RELAXED	20	FREEBAYES	no	0	1	1000	CONTROL	2ndCONTROL	BWA	RELAXED	20	FREEBAYES	no	0	2	0
1000	CONTROL	1stCONTROL	BWA	RELAXED	20	FREEBAYES	yes	0	1	1000	CONTROL	2ndCONTROL	BWA	RELAXED	20	FREEBAYES	yes	0	2	0
1000	CONTROL	1stCONTROL	BWA	RELAXED	20	GATK	no	0	1	1000	CONTROL	2ndCONTROL	BWA	RELAXED	20	GATK	no	0	2	0
1000	CONTROL	1stCONTROL	BWA	RELAXED	20	GATK	yes	0	1	1000	CONTROL	2ndCONTROL	BWA	RELAXED	20	GATK	yes	0	2	0
1000	CONTROL	1stCONTROL	BWA	STRICT	0	FREEBAYES	yes	0	1	1000	CONTROL	2ndCONTROL	BWA	STRICT	0	FREEBAYES	yes	0	2	0
1000	CONTROL	1stCONTROL	BWA	STRICT	0	GATK	no	0	1	1000	CONTROL	2ndCONTROL	BWA	STRICT	0	GATK	no	0	2	0
1000	CONTROL	1stCONTROL	BWA	STRICT	0	GATK	yes	0	1	1000	CONTROL	2ndCONTROL	BWA	STRICT	0	GATK	yes	0	2	0
1000	CONTROL	1stCONTROL	BWA	STRICT	20	FREEBAYES	no	0	1	1000	CONTROL	2ndCONTROL	BWA	STRICT	20	FREEBAYES	no	0	2	0
1000	CONTROL	1stCONTROL	BWA	STRICT	20	FREEBAYES	yes	0	1	1000	CONTROL	2ndCONTROL	BWA	STRICT	20	FREEBAYES	yes	0	2	0
1000	CONTROL	1stCONTROL	BWA	STRICT	20	GATK	no	0	1	1000	CONTROL	2ndCONTROL	BWA	STRICT	20	GATK	no	0	2	0
1000	CONTROL	1stCONTROL	BWA	STRICT	20	GATK	yes	0	1	1000	CONTROL	2ndCONTROL	BWA	STRICT	20	GATK	yes	0	2	0
500	CONTROL	1stCONTROL	BWA	STRICT	0	FREEBAYES	no	1	1	500	CONTROL	2ndCONTROL	BWA	STRICT	0	FREEBAYES	no	0	2	0.5
500	CONTROL	1stCONTROL	BWA	STRICT	0	FREEBAYES	yes	1	1	500	CONTROL	2ndCONTROL	BWA	STRICT	0	FREEBAYES	yes	0	2	0.5
1000	CONTROL	1stCONTROL	Bowtie	RELAXED	0	FREEBAYES	no	1	1	1000	CONTROL	2ndCONTROL	Bowtie	RELAXED	0	FREEBAYES	no	0	2	0.5
1000	CONTROL	1stCONTROL	Bowtie	RELAXED	0	FREEBAYES	yes	1	1	1000	CONTROL	2ndCONTROL	Bowtie	RELAXED	0	FREEBAYES	yes	0	2	0.5
1000	CONTROL	1stCONTROL	Bowtie	RELAXED	0	GATK	no	1	1	1000	CONTROL	2ndCONTROL	Bowtie	RELAXED	0	GATK	no	1	2	1
1000	CONTROL	1stCONTROL	Bowtie	RELAXED	0	GATK	yes	1	1	1000	CONTROL	2ndCONTROL	Bowtie	RELAXED	0	GATK	yes	1	2	1
1000	CONTROL	1stCONTROL	BWA	STRICT	0	FREEBAYES	no	1	1	1000	CONTROL	2ndCONTROL	BWA	STRICT	0	FREEBAYES	no	1	2	1
300	CONTROL	1stCONTROL	BWA	RELAXED	0	FREEBAYES	yes	2	1	300	CONTROL	2ndCONTROL	BWA	RELAXED	0	FREEBAYES	yes	2	2	2
300	CONTROL	1stCONTROL	BWA	STRICT	0	FREEBAYES	yes	2	1	300	CONTROL	2ndCONTROL	BWA	STRICT	0	FREEBAYES	yes	2	2	2
300	CONTROL	1stCONTROL	BWA	RELAXED	0	FREEBAYES	no	3	1	300	CONTROL	2ndCONTROL	BWA	RELAXED	0	FREEBAYES	no	2	2	2.5
300	CONTROL	1stCONTROL	BWA	STRICT	0	FREEBAYES	no	3	1	300	CONTROL	2ndCONTROL	BWA	STRICT	0	FREEBAYES	no	3	2	3
500	CONTROL	1stCONTROL	Bowtie	RELAXED	0	GATK	no	2	1	500	CONTROL	2ndCONTROL	Bowtie	RELAXED	0	GATK	no	4	2	3
500	CONTROL	1stCONTROL	Bowtie	RELAXED	0	GATK	yes	2	1	500	CONTROL	2ndCONTROL	Bowtie	RELAXED	0	GATK	yes	4	2	3
300	CONTROL	1stCONTROL	Bowtie	STRICT	20	FREEBAYES	no	6	1	300	CONTROL	2ndCONTROL	Bowtie	STRICT	20	FREEBAYES	no	1	2	3.5
300	CONTROL	1stCONTROL	Bowtie	STRICT	20	FREEBAYES	yes	6	1	300	CONTROL	2ndCONTROL	Bowtie	STRICT	20	FREEBAYES	yes	1	2	3.5
300	CONTROL	1stCONTROL	Bowtie	STRICT	0	GATK	no	6	1	300	CONTROL	2ndCONTROL	Bowtie	STRICT	0	GATK	no	2	2	4
300	CONTROL	1stCONTROL	Bowtie	STRICT	0	GATK	yes	6	1	300	CONTROL	2ndCONTROL	Bowtie	STRICT	0	GATK	yes	2	2	4
300	CONTROL	1stCONTROL	Bowtie	STRICT	20	GATK	no	6	1	300	CONTROL	2ndCONTROL	Bowtie	STRICT	20	GATK	no	3	2	4.5
300	CONTROL	1stCONTROL	Bowtie	STRICT	20	GATK	yes	6	1	300	CONTROL	2ndCONTROL	Bowtie	STRICT	20	GATK	yes	3	2	4.5
1000	CONTROL	1stCONTROL	BWA	RELAXED	0	FREEBAYES	no	5	1	1000	CONTROL	2ndCONTROL	BWA	RELAXED	0	FREEBAYES	no	4	2	4.5
1000	CONTROL	1stCONTROL	BWA	RELAXED	0	FREEBAYES	yes	5	1	1000	CONTROL	2ndCONTROL	BWA	RELAXED	0	FREEBAYES	yes	4	2	4.5
150	CONTROL	1stCONTROL	BWA	STRICT	0	FREEBAYES	no	14	1	150	CONTROL	2ndCONTROL	BWA	STRICT	0	FREEBAYES	no	15	2	14.5
150	CONTROL	1stCONTROL	BWA	STRICT	0	FREEBAYES	yes	14	1	150	CONTROL	2ndCONTROL	BWA	STRICT	0	FREEBAYES	yes	15	2	14.5
500	CONTROL	1stCONTROL	Bowtie	RELAXED	0	FREEBAYES	yes	25	1	500	CONTROL	2ndCONTROL	Bowtie	RELAXED	0	FREEBAYES	yes	8	2	16.5
300	CONTROL	1stCONTROL	Bowtie	STRICT	0	FREEBAYES	no	21	1	300	CONTROL	2ndCONTROL	Bowtie	STRICT	0	FREEBAYES	no	13	2	17
300	CONTROL	1stCONTROL	Bowtie	STRICT	0	FREEBAYES	yes	21	1	300	CONTROL	2ndCONTROL	Bowtie	STRICT	0	FREEBAYES	yes	13	2	17
500	CONTROL	1stCONTROL	Bowtie	RELAXED	0	FREEBAYES	no	35	1	500	CONTROL	2ndCONTROL	Bowtie	RELAXED	0	FREEBAYES	no	11	2	23
150	CONTROL	1stCONTROL	BWA	RELAXED	0	FREEBAYES	yes	23	1	150	CONTROL	2ndCONTROL	BWA	RELAXED	0	FREEBAYES	yes	26	2	24.5
150	CONTROL	1stCONTROL	BWA	RELAXED	0	FREEBAYES	no	33	1	150	CONTROL	2ndCONTROL	BWA	RELAXED	0	FREEBAYES	no	34	2	33.5
100	CONTROL	1stCONTROL	BWA	STRICT	0	FREEBAYES	yes	43	1	100	CONTROL	2ndCONTROL	BWA	STRICT	0	FREEBAYES	yes	61	2	52
100	CONTROL	1stCONTROL	BWA	STRICT	0	FREEBAYES	no	46	1	100	CONTROL	2ndCONTROL	BWA	STRICT	0	FREEBAYES	no	65	2	55.5
50	Velvet	1stAssy	Bowtie	RELAXED	0	GATK	yes	90	1	50	Velvet	2ndAssy	Bowtie	RELAXED	0	GATK	yes	95	2	92.5
50	Velvet	1stAssy	BWA	RELAXED	0	GATK	yes	98	1	50	Velvet	2ndAssy	BWA	RELAXED	0	GATK	yes	102	2	100
1000	CONTROL	1stCONTROL	Bowtie	RELAXED	20	GATK	no	116	1	1000	CONTROL	2ndCONTROL	Bowtie	RELAXED	20	GATK	no	99	2	107.5
1000	CONTROL	1stCONTROL	Bowtie	RELAXED	20	GATK	yes	116	1	1000	CONTROL	2ndCONTROL	Bowtie	RELAXED	20	GATK	yes	99	2	107.5
50	Velvet	1stAssy	Bowtie	RELAXED	20	FREEBAYES	yes	134	1	50	Velvet	2ndAssy	Bowtie	RELAXED	20	FREEBAYES	yes	132	2	133
100	CONTROL	1stCONTROL	BWA	RELAXED	0	FREEBAYES	yes	142	1	100	CONTROL	2ndCONTROL	BWA	RELAXED	0	FREEBAYES	yes	159	2	150.5
50	Velvet	1stAssy	Bowtie	RELAXED	20	GATK	yes	155	1	50	Velvet	2ndAssy	Bowtie	RELAXED	20	GATK	yes	164	2	159.5
100	CONTROL	1stCONTROL	BWA	RELAXED	0	FREEBAYES	no	180	1	100	CONTROL	2ndCONTROL	BWA	RELAXED	0	FREEBAYES	no	189	2	184.5
50	Velvet	1stAssy	BWA	RELAXED	20	FREEBAYES	yes	222	1	50	Velvet	2ndAssy	BWA	RELAXED	20	FREEBAYES	yes	187	2	204.5
500	CONTROL	1stCONTROL	Bowtie	RELAXED	20	GATK	no	203	1	500	CONTROL	2ndCONTROL	Bowtie	RELAXED	20	GATK	no	209	2	206
500	CONTROL	1stCONTROL	Bowtie	RELAXED	20	GATK	yes	203	1	500	CONTROL	2ndCONTROL	Bowtie	RELAXED	20	GATK	yes	209	2	206
50	Velvet	1stAssy	Bowtie	STRICT	0	GATK	yes	227	1	50	Velvet	2ndAssy	Bowtie	STRICT	0	GATK	yes	202	2	214.5
50	Velvet	1stAssy	BWA	RELAXED	20	GATK	yes	240	1	50	Velvet	2ndAssy	BWA	RELAXED	20	GATK	yes	251	2	245.5
50	Velvet	1stAssy	Bowtie	RELAXED	20	FREEBAYES	no	285	1	50	Velvet	2ndAssy	Bowtie	RELAXED	20	FREEBAYES	no	270	2	277.5
1000	CONTROL	1stCONTROL	Bowtie	RELAXED	20	FREEBAYES	no	279	1	1000	CONTROL	2ndCONTROL	Bowtie	RELAXED	20	FREEBAYES	no	293	2	286
1000	CONTROL	1stCONTROL	Bowtie	RELAXED	20	FREEBAYES	yes	279	1	1000	CONTROL	2ndCONTROL	Bowtie	RELAXED	20	FREEBAYES	yes	293	2	286
50	Velvet	1stAssy	BWA	RELAXED	20	FREEBAYES	no	325	1	50	Velvet	2ndAssy	BWA	RELAXED	20	FREEBAYES	no	279	2	302
50	CONTROL	1stCONTROL	BWA	STRICT	0	FREEBAYES	yes	313	1	50	CONTROL	2ndCONTROL	BWA	STRICT	0	FREEBAYES	yes	297	2	305
50	CONTROL	1stCONTROL	BWA	STRICT	0	FREEBAYES	no	334	1	50	CONTROL	2ndCONTROL	BWA	STRICT	0	FREEBAYES	no	309	2	321.5
50	Velvet	1stAssy	Bowtie	RELAXED	20	GATK	no	326	1	50	Velvet	2ndAssy	Bowtie	RELAXED	20	GATK	no	320	2	323
50	Velvet	1stAssy	Bowtie	RELAXED	0	GATK	no	340	1	50	Velvet	2ndAssy	Bowtie	RELAXED	0	GATK	no	339	2	339.5
50	Velvet	1stAssy	BWA	RELAXED	0	GATK	no	385	1	50	Velvet	2ndAssy	BWA	RELAXED	0	GATK	no	350	2	367.5
50	Velvet	1stAssy	BWA	RELAXED	20	GATK	no	379	1	50	Velvet	2ndAssy	BWA	RELAXED	20	GATK	no	363	2	371
50	Velvet	1stAssy	Bowtie	STRICT	20	FREEBAYES	yes	386	1	50	Velvet	2ndAssy	Bowtie	STRICT	20	FREEBAYES	yes	357	2	371.5
50	Velvet	1stAssy	Bowtie	STRICT	20	GATK	yes	389	1	50	Velvet	2ndAssy	Bowtie	STRICT	20	GATK	yes	371	2	380
500	CONTROL	1stCONTROL	Bowtie	RELAXED	20	FREEBAYES	no	482	1	500	CONTROL	2ndCONTROL	Bowtie	RELAXED	20	FREEBAYES	no	469	2	475.5
500	CONTROL	1stCONTROL	Bowtie	RELAXED	20	FREEBAYES	yes	482	1	500	CONTROL	2ndCONTROL	Bowtie	RELAXED	20	FREEBAYES	yes	469	2	475.5
100	Velvet	1stAssy	Bowtie	RELAXED	0	GATK	yes	534	1	100	Velvet	2ndAssy	Bowtie	RELAXED	0	GATK	yes	506	2	520
50	Velvet	1stAssy	Bowtie	STRICT	0	GATK	no	616	1	50	Velvet	2ndAssy	Bowtie	STRICT	0	GATK	no	570	2	593
50	Velvet	1stAssy	Bowtie	STRICT	20	GATK	no	620	1	50	Velvet	2ndAssy	Bowtie	STRICT	20	GATK	no	589	2	604.5
50	Velvet	1stAssy	Bowtie	STRICT	20	FREEBAYES	no	641	1	50	Velvet	2ndAssy	Bowtie	STRICT	20	FREEBAYES	no	603	2	622
100	Velvet	1stAssy	BWA	RELAXED	0	GATK	yes	709	1	100	Velvet	2ndAssy	BWA	RELAXED	0	GATK	yes	687	2	698
50	Allpaths	1stAssy	Bowtie	STRICT	0	GATK	yes	742	1	50	Allpaths	2ndAssy	Bowtie	STRICT	0	GATK	yes	858	2	800
50	Allpaths	1stAssy	Bowtie	STRICT	20	FREEBAYES	yes	819	1	50	Allpaths	2ndAssy	Bowtie	STRICT	20	FREEBAYES	yes	824	2	821.5
100	Velvet	1stAssy	Bowtie	RELAXED	20	FREEBAYES	yes	864	1	100	Velvet	2ndAssy	Bowtie	RELAXED	20	FREEBAYES	yes	861	2	862.5
100	Velvet	1stAssy	Bowtie	RELAXED	20	GATK	yes	893	1	100	Velvet	2ndAssy	Bowtie	RELAXED	20	GATK	yes	875	2	884
100	Velvet	1stAssy	BWA	RELAXED	20	FREEBAYES	yes	923	1	100	Velvet	2ndAssy	BWA	RELAXED	20	FREEBAYES	yes	890	2	906.5
150	Velvet	1stAssy	Bowtie	RELAXED	0	GATK	yes	921	1	150	Velvet	2ndAssy	Bowtie	RELAXED	0	GATK	yes	945	2	933
100	Velvet	1stAssy	BWA	RELAXED	20	GATK	yes	1037	1	100	Velvet	2ndAssy	BWA	RELAXED	20	GATK	yes	1013	2	1025
100	Velvet	1stAssy	BWA	RELAXED	20	FREEBAYES	no	1076	1	100	Velvet	2ndAssy	BWA	RELAXED	20	FREEBAYES	no	1030	2	1053
100	Allpaths	1stAssy	Bowtie	RELAXED	0	GATK	yes	1103	1	100	Allpaths	2ndAssy	Bowtie	RELAXED	0	GATK	yes	1024	2	1063.5
50	CONTROL	1stCONTROL	BWA	RELAXED	0	FREEBAYES	yes	1083	1	50	CONTROL	2ndCONTROL	BWA	RELAXED	0	FREEBAYES	yes	1108	2	1095.5
100	Velvet	1stAssy	Bowtie	RELAXED	20	FREEBAYES	no	1105	1	100	Velvet	2ndAssy	Bowtie	RELAXED	20	FREEBAYES	no	1092	2	1098.5
100	Velvet	1stAssy	Bowtie	RELAXED	0	GATK	no	1222	1	100	Velvet	2ndAssy	Bowtie	RELAXED	0	GATK	no	1180	2	1201
100	Velvet	1stAssy	BWA	RELAXED	20	GATK	no	1227	1	100	Velvet	2ndAssy	BWA	RELAXED	20	GATK	no	1185	2	1206
100	Velvet	1stAssy	Bowtie	RELAXED	20	GATK	no	1222	1	100	Velvet	2ndAssy	Bowtie	RELAXED	20	GATK	no	1197	2	1209.5
100	Velvet	1stAssy	BWA	RELAXED	0	GATK	no	1231	1	100	Velvet	2ndAssy	BWA	RELAXED	0	GATK	no	1190	2	1210.5
100	Allpaths	1stAssy	Bowtie	STRICT	20	FREEBAYES	yes	1203	1	100	Allpaths	2ndAssy	Bowtie	STRICT	20	FREEBAYES	yes	1311	2	1257
100	Allpaths	1stAssy	Bowtie	STRICT	0	GATK	yes	1249	1	100	Allpaths	2ndAssy	Bowtie	STRICT	0	GATK	yes	1275	2	1262
100	Allpaths	1stAssy	BWA	RELAXED	0	GATK	yes	1247	1	100	Allpaths	2ndAssy	BWA	RELAXED	0	GATK	yes	1331	2	1289
500	Velvet	1stAssy	Bowtie	RELAXED	0	GATK	yes	1249	1	500	Velvet	2ndAssy	Bowtie	RELAXED	0	GATK	yes	1333	2	1291
100	Velvet	1stAssy	Bowtie	STRICT	0	GATK	yes	1335	1	100	Velvet	2ndAssy	Bowtie	STRICT	0	GATK	yes	1313	2	1324
150	Allpaths	1stAssy	Bowtie	RELAXED	0	GATK	yes	1394	1	150	Allpaths	2ndAssy	Bowtie	RELAXED	0	GATK	yes	1314	2	1354
150	Velvet	1stAssy	BWA	RELAXED	0	GATK	yes	1372	1	150	Velvet	2ndAssy	BWA	RELAXED	0	GATK	yes	1348	2	1360
50	Allpaths	1stAssy	Bowtie	STRICT	20	FREEBAYES	no	1383	1	50	Allpaths	2ndAssy	Bowtie	STRICT	20	FREEBAYES	no	1414	2	1398.5
50	CONTROL	1stCONTROL	BWA	RELAXED	0	FREEBAYES	no	1404	1	50	CONTROL	2ndCONTROL	BWA	RELAXED	0	FREEBAYES	no	1412	2	1408
50	Allpaths	1stAssy	Bowtie	STRICT	20	GATK	yes	1451	1	50	Allpaths	2ndAssy	Bowtie	STRICT	20	GATK	yes	1514	2	1482.5
50	Allpaths	1stAssy	BWA	RELAXED	0	GATK	yes	1763	1	50	Allpaths	2ndAssy	BWA	RELAXED	0	GATK	yes	1233	2	1498
150	Allpaths	1stAssy	Bowtie	STRICT	0	GATK	yes	1492	1	150	Allpaths	2ndAssy	Bowtie	STRICT	0	GATK	yes	1580	2	1536
100	Velvet	1stAssy	Bowtie	STRICT	20	FREEBAYES	yes	1555	1	100	Velvet	2ndAssy	Bowtie	STRICT	20	FREEBAYES	yes	1521	2	1538
150	Allpaths	1stAssy	Bowtie	STRICT	20	FREEBAYES	yes	1526	1	150	Allpaths	2ndAssy	Bowtie	STRICT	20	FREEBAYES	yes	1552	2	1539
150	Velvet	1stAssy	Bowtie	RELAXED	20	GATK	yes	1635	1	150	Velvet	2ndAssy	Bowtie	RELAXED	20	GATK	yes	1599	2	1617
500	Allpaths	1stAssy	Bowtie	RELAXED	0	GATK	yes	1545	1	500	Allpaths	2ndAssy	Bowtie	RELAXED	0	GATK	yes	1748	2	1646.5
150	Velvet	1stAssy	Bowtie	RELAXED	20	FREEBAYES	yes	1725	1	150	Velvet	2ndAssy	Bowtie	RELAXED	20	FREEBAYES	yes	1758	2	1741.5
150	Allpaths	1stAssy	BWA	RELAXED	0	GATK	yes	1767	1	150	Allpaths	2ndAssy	BWA	RELAXED	0	GATK	yes	1734	2	1750.5
150	Velvet	1stAssy	BWA	RELAXED	20	FREEBAYES	yes	1783	1	150	Velvet	2ndAssy	BWA	RELAXED	20	FREEBAYES	yes	1816	2	1799.5
150	Velvet	1stAssy	Bowtie	STRICT	0	GATK	yes	1796	1	150	Velvet	2ndAssy	Bowtie	STRICT	0	GATK	yes	1805	2	1800.5
50	Allpaths	1stAssy	BWA	RELAXED	20	FREEBAYES	yes	1783	1	50	Allpaths	2ndAssy	BWA	RELAXED	20	FREEBAYES	yes	1831	2	1807
100	Allpaths	1stAssy	Bowtie	RELAXED	20	FREEBAYES	yes	1874	1	100	Allpaths	2ndAssy	Bowtie	RELAXED	20	FREEBAYES	yes	1827	2	1850.5
100	Velvet	1stAssy	Bowtie	STRICT	20	GATK	yes	1891	1	100	Velvet	2ndAssy	Bowtie	STRICT	20	GATK	yes	1835	2	1863
50	Allpaths	1stAssy	Bowtie	RELAXED	0	GATK	yes	1760	1	50	Allpaths	2ndAssy	Bowtie	RELAXED	0	GATK	yes	2041	2	1900.5
300	Velvet	1stAssy	BWA	RELAXED	0	GATK	yes	1982	1	300	Velvet	2ndAssy	BWA	RELAXED	0	GATK	yes	1940	2	1961
150	Velvet	1stAssy	BWA	RELAXED	20	FREEBAYES	no	1978	1	150	Velvet	2ndAssy	BWA	RELAXED	20	FREEBAYES	no	2003	2	1990.5
150	Velvet	1stAssy	BWA	RELAXED	20	GATK	yes	2016	1	150	Velvet	2ndAssy	BWA	RELAXED	20	GATK	yes	1973	2	1994.5
50	Allpaths	1stAssy	Bowtie	RELAXED	20	FREEBAYES	yes	1967	1	50	Allpaths	2ndAssy	Bowtie	RELAXED	20	FREEBAYES	yes	2031	2	1999
50	Allpaths	1stAssy	BWA	STRICT	0	FREEBAYES	yes	2046	1	50	Allpaths	2ndAssy	BWA	STRICT	0	FREEBAYES	yes	2003	2	2024.5
100	Allpaths	1stAssy	Bowtie	STRICT	20	FREEBAYES	no	1986	1	100	Allpaths	2ndAssy	Bowtie	STRICT	20	FREEBAYES	no	2109	2	2047.5
100	Velvet	1stAssy	Bowtie	STRICT	20	FREEBAYES	no	2077	1	100	Velvet	2ndAssy	Bowtie	STRICT	20	FREEBAYES	no	2020	2	2048.5
300	CONTROL	1stCONTROL	Bowtie	RELAXED	20	FREEBAYES	yes	2001	1	300	CONTROL	2ndCONTROL	Bowtie	RELAXED	20	FREEBAYES	yes	2122	2	2061.5
50	Allpaths	1stAssy	Bowtie	STRICT	0	GATK	no	2022	1	50	Allpaths	2ndAssy	Bowtie	STRICT	0	GATK	no	2120	2	2071
300	Allpaths	1stAssy	Bowtie	STRICT	20	FREEBAYES	yes	2052	1	300	Allpaths	2ndAssy	Bowtie	STRICT	20	FREEBAYES	yes	2113	2	2082.5
100	Allpaths	1stAssy	BWA	RELAXED	20	FREEBAYES	yes	2074	1	100	Allpaths	2ndAssy	BWA	RELAXED	20	FREEBAYES	yes	2132	2	2103
300	Allpaths	1stAssy	Bowtie	STRICT	0	GATK	yes	2131	1	300	Allpaths	2ndAssy	Bowtie	STRICT	0	GATK	yes	2078	2	2104.5
100	Allpaths	1stAssy	Bowtie	STRICT	20	GATK	yes	2085	1	100	Allpaths	2ndAssy	Bowtie	STRICT	20	GATK	yes	2148	2	2116.5
300	CONTROL	1stCONTROL	Bowtie	RELAXED	20	FREEBAYES	no	2077	1	300	CONTROL	2ndCONTROL	Bowtie	RELAXED	20	FREEBAYES	no	2187	2	2132
150	Velvet	1stAssy	Bowtie	RELAXED	20	FREEBAYES	no	2128	1	150	Velvet	2ndAssy	Bowtie	RELAXED	20	FREEBAYES	no	2149	2	2138.5
50	Allpaths	1stAssy	Bowtie	STRICT	20	GATK	no	2130	1	50	Allpaths	2ndAssy	Bowtie	STRICT	20	GATK	no	2224	2	2177
150	Velvet	1stAssy	BWA	RELAXED	0	GATK	no	2202	1	150	Velvet	2ndAssy	BWA	RELAXED	0	GATK	no	2168	2	2185
150	Velvet	1stAssy	Bowtie	RELAXED	0	GATK	no	2163	1	150	Velvet	2ndAssy	Bowtie	RELAXED	0	GATK	no	2213	2	2188
150	Velvet	1stAssy	Bowtie	RELAXED	20	GATK	no	2214	1	150	Velvet	2ndAssy	Bowtie	RELAXED	20	GATK	no	2179	2	2196.5
150	Velvet	1stAssy	BWA	RELAXED	20	GATK	no	2231	1	150	Velvet	2ndAssy	BWA	RELAXED	20	GATK	no	2183	2	2207
150	Velvet	1stAssy	Bowtie	STRICT	20	FREEBAYES	yes	2220	1	150	Velvet	2ndAssy	Bowtie	STRICT	20	FREEBAYES	yes	2195	2	2207.5
100	Allpaths	1stAssy	BWA	STRICT	0	FREEBAYES	yes	2152	1	100	Allpaths	2ndAssy	BWA	STRICT	0	FREEBAYES	yes	2279	2	2215.5
150	Allpaths	1stAssy	Bowtie	STRICT	20	FREEBAYES	no	2246	1	150	Allpaths	2ndAssy	Bowtie	STRICT	20	FREEBAYES	no	2256	2	2251
150	Allpaths	1stAssy	BWA	STRICT	0	FREEBAYES	yes	2250	1	150	Allpaths	2ndAssy	BWA	STRICT	0	FREEBAYES	yes	2400	2	2325
300	Velvet	1stAssy	Bowtie	STRICT	0	GATK	yes	2347	1	300	Velvet	2ndAssy	Bowtie	STRICT	0	GATK	yes	2331	2	2339
50	Allpaths	1stAssy	Bowtie	STRICT	0	FREEBAYES	yes	2311	1	50	Allpaths	2ndAssy	Bowtie	STRICT	0	FREEBAYES	yes	2386	2	2348.5
150	Allpaths	1stAssy	Bowtie	RELAXED	20	FREEBAYES	yes	2452	1	150	Allpaths	2ndAssy	Bowtie	RELAXED	20	FREEBAYES	yes	2389	2	2420.5
150	Allpaths	1stAssy	BWA	RELAXED	20	FREEBAYES	yes	2469	1	150	Allpaths	2ndAssy	BWA	RELAXED	20	FREEBAYES	yes	2474	2	2471.5
300	CONTROL	1stCONTROL	Bowtie	RELAXED	0	GATK	yes	2506	1	300	CONTROL	2ndCONTROL	Bowtie	RELAXED	0	GATK	yes	2438	2	2472
150	Allpaths	1stAssy	Bowtie	STRICT	20	GATK	yes	2449	1	150	Allpaths	2ndAssy	Bowtie	STRICT	20	GATK	yes	2522	2	2485.5
100	Allpaths	1stAssy	Bowtie	STRICT	0	FREEBAYES	yes	2483	1	100	Allpaths	2ndAssy	Bowtie	STRICT	0	FREEBAYES	yes	2493	2	2488
100	Velvet	1stAssy	Bowtie	STRICT	20	GATK	no	2557	1	100	Velvet	2ndAssy	Bowtie	STRICT	20	GATK	no	2460	2	2508.5
1000	Velvet	1stAssy	Bowtie	RELAXED	0	GATK	yes	2526	1	1000	Velvet	2ndAssy	Bowtie	RELAXED	0	GATK	yes	2500	2	2513
100	Velvet	1stAssy	Bowtie	STRICT	0	GATK	no	2567	1	100	Velvet	2ndAssy	Bowtie	STRICT	0	GATK	no	2465	2	2516
150	Velvet	1stAssy	Bowtie	STRICT	20	GATK	yes	2569	1	150	Velvet	2ndAssy	Bowtie	STRICT	20	GATK	yes	2544	2	2556.5
300	Velvet	1stAssy	Bowtie	STRICT	20	FREEBAYES	yes	2576	1	300	Velvet	2ndAssy	Bowtie	STRICT	20	FREEBAYES	yes	2575	2	2575.5
500	Allpaths	1stAssy	Bowtie	STRICT	20	FREEBAYES	yes	2604	1	500	Allpaths	2ndAssy	Bowtie	STRICT	20	FREEBAYES	yes	2555	2	2579.5
150	Allpaths	1stAssy	Bowtie	STRICT	0	FREEBAYES	yes	2600	1	150	Allpaths	2ndAssy	Bowtie	STRICT	0	FREEBAYES	yes	2582	2	2591
500	Allpaths	1stAssy	Bowtie	STRICT	0	GATK	yes	2521	1	500	Allpaths	2ndAssy	Bowtie	STRICT	0	GATK	yes	2693	2	2607
500	Velvet	1stAssy	Bowtie	RELAXED	20	GATK	yes	2549	1	500	Velvet	2ndAssy	Bowtie	RELAXED	20	GATK	yes	2698	2	2623.5
300	Allpaths	1stAssy	BWA	STRICT	0	FREEBAYES	yes	2624	1	300	Allpaths	2ndAssy	BWA	STRICT	0	FREEBAYES	yes	2645	2	2634.5
300	Allpaths	1stAssy	Bowtie	STRICT	20	FREEBAYES	no	2676	1	300	Allpaths	2ndAssy	Bowtie	STRICT	20	FREEBAYES	no	2700	2	2688
500	Velvet	1stAssy	Bowtie	STRICT	0	GATK	yes	2711	1	500	Velvet	2ndAssy	Bowtie	STRICT	0	GATK	yes	2775	2	2743
300	Allpaths	1stAssy	BWA	RELAXED	0	GATK	yes	2835	1	300	Allpaths	2ndAssy	BWA	RELAXED	0	GATK	yes	2679	2	2757
1000	Allpaths	1stAssy	Bowtie	RELAXED	0	GATK	yes	2799	1	1000	Allpaths	2ndAssy	Bowtie	RELAXED	0	GATK	yes	2806	2	2802.5
150	Velvet	1stAssy	Bowtie	STRICT	20	FREEBAYES	no	2836	1	150	Velvet	2ndAssy	Bowtie	STRICT	20	FREEBAYES	no	2798	2	2817
500	Velvet	1stAssy	BWA	RELAXED	0	GATK	yes	2896	1	500	Velvet	2ndAssy	BWA	RELAXED	0	GATK	yes	2798	2	2847
1000	Allpaths	1stAssy	BWA	STRICT	0	FREEBAYES	yes	2936	1	1000	Allpaths	2ndAssy	BWA	STRICT	0	FREEBAYES	yes	2800	2	2868
500	Allpaths	1stAssy	BWA	STRICT	0	FREEBAYES	yes	2866	1	500	Allpaths	2ndAssy	BWA	STRICT	0	FREEBAYES	yes	2889	2	2877.5
300	Allpaths	1stAssy	Bowtie	STRICT	0	FREEBAYES	yes	2874	1	300	Allpaths	2ndAssy	Bowtie	STRICT	0	FREEBAYES	yes	2884	2	2879
300	Velvet	1stAssy	BWA	RELAXED	20	FREEBAYES	yes	2950	1	300	Velvet	2ndAssy	BWA	RELAXED	20	FREEBAYES	yes	2813	2	2881.5
300	Allpaths	1stAssy	Bowtie	STRICT	20	GATK	yes	3019	1	300	Allpaths	2ndAssy	Bowtie	STRICT	20	GATK	yes	2926	2	2972.5
500	Velvet	1stAssy	Bowtie	STRICT	20	FREEBAYES	yes	2984	1	500	Velvet	2ndAssy	Bowtie	STRICT	20	FREEBAYES	yes	2974	2	2979
500	Velvet	1stAssy	Bowtie	RELAXED	0	GATK	no	2918	1	500	Velvet	2ndAssy	Bowtie	RELAXED	0	GATK	no	3079	2	2998.5
100	Allpaths	1stAssy	Bowtie	STRICT	0	GATK	no	2990	1	100	Allpaths	2ndAssy	Bowtie	STRICT	0	GATK	no	3043	2	3016.5
300	Velvet	1stAssy	Bowtie	STRICT	20	GATK	yes	3090	1	300	Velvet	2ndAssy	Bowtie	STRICT	20	GATK	yes	3046	2	3068
100	Allpaths	1stAssy	Bowtie	STRICT	20	GATK	no	3055	1	100	Allpaths	2ndAssy	Bowtie	STRICT	20	GATK	no	3087	2	3071
1000	Allpaths	1stAssy	Bowtie	STRICT	20	FREEBAYES	yes	3165	1	1000	Allpaths	2ndAssy	Bowtie	STRICT	20	FREEBAYES	yes	2985	2	3075
300	Velvet	1stAssy	Bowtie	STRICT	20	FREEBAYES	no	3071	1	300	Velvet	2ndAssy	Bowtie	STRICT	20	FREEBAYES	no	3082	2	3076.5
300	Velvet	1stAssy	BWA	RELAXED	20	GATK	yes	3078	1	300	Velvet	2ndAssy	BWA	RELAXED	20	GATK	yes	3096	2	3087
300	CONTROL	1stCONTROL	Bowtie	RELAXED	0	GATK	no	3127	1	300	CONTROL	2ndCONTROL	Bowtie	RELAXED	0	GATK	no	3050	2	3088.5
500	Allpaths	1stAssy	Bowtie	STRICT	20	FREEBAYES	no	3133	1	500	Allpaths	2ndAssy	Bowtie	STRICT	20	FREEBAYES	no	3061	2	3097
300	Velvet	1stAssy	BWA	RELAXED	20	FREEBAYES	no	3177	1	300	Velvet	2ndAssy	BWA	RELAXED	20	FREEBAYES	no	3044	2	3110.5
1000	Allpaths	1stAssy	BWA	STRICT	0	FREEBAYES	no	3269	1	1000	Allpaths	2ndAssy	BWA	STRICT	0	FREEBAYES	no	3019	2	3144
150	Velvet	1stAssy	Bowtie	STRICT	0	GATK	no	3235	1	150	Velvet	2ndAssy	Bowtie	STRICT	0	GATK	no	3259	2	3247
500	Allpaths	1stAssy	Bowtie	STRICT	0	FREEBAYES	yes	3196	1	500	Allpaths	2ndAssy	Bowtie	STRICT	0	FREEBAYES	yes	3310	2	3253
150	Velvet	1stAssy	Bowtie	STRICT	20	GATK	no	3254	1	150	Velvet	2ndAssy	Bowtie	STRICT	20	GATK	no	3278	2	3266
300	Velvet	1stAssy	BWA	RELAXED	0	GATK	no	3289	1	300	Velvet	2ndAssy	BWA	RELAXED	0	GATK	no	3286	2	3287.5
500	Velvet	1stAssy	Bowtie	RELAXED	20	GATK	no	3266	1	500	Velvet	2ndAssy	Bowtie	RELAXED	20	GATK	no	3366	2	3316
300	Allpaths	1stAssy	Bowtie	RELAXED	0	GATK	yes	3426	1	300	Allpaths	2ndAssy	Bowtie	RELAXED	0	GATK	yes	3243	2	3334.5
500	Allpaths	1stAssy	Bowtie	STRICT	20	GATK	yes	3284	1	500	Allpaths	2ndAssy	Bowtie	STRICT	20	GATK	yes	3388	2	3336
150	Allpaths	1stAssy	Bowtie	STRICT	0	GATK	no	3289	1	150	Allpaths	2ndAssy	Bowtie	STRICT	0	GATK	no	3418	2	3353.5
300	Velvet	1stAssy	BWA	RELAXED	20	GATK	no	3337	1	300	Velvet	2ndAssy	BWA	RELAXED	20	GATK	no	3395	2	3366
150	Allpaths	1stAssy	Bowtie	STRICT	20	GATK	no	3305	1	150	Allpaths	2ndAssy	Bowtie	STRICT	20	GATK	no	3438	2	3371.5
100	Allpaths	1stAssy	Bowtie	RELAXED	20	GATK	yes	3445	1	100	Allpaths	2ndAssy	Bowtie	RELAXED	20	GATK	yes	3309	2	3377
50	Velvet	1stAssy	BWA	STRICT	0	FREEBAYES	yes	3433	1	50	Velvet	2ndAssy	BWA	STRICT	0	FREEBAYES	yes	3333	2	3383
1000	Allpaths	1stAssy	Bowtie	STRICT	20	FREEBAYES	no	3496	1	1000	Allpaths	2ndAssy	Bowtie	STRICT	20	FREEBAYES	no	3284	2	3390
1000	Velvet	1stAssy	Bowtie	STRICT	0	GATK	yes	3409	1	1000	Velvet	2ndAssy	Bowtie	STRICT	0	GATK	yes	3409	2	3409
500	Allpaths	1stAssy	BWA	RELAXED	0	GATK	yes	3136	1	500	Allpaths	2ndAssy	BWA	RELAXED	0	GATK	yes	3694	2	3415
1000	Allpaths	1stAssy	Bowtie	STRICT	0	GATK	yes	3448	1	1000	Allpaths	2ndAssy	Bowtie	STRICT	0	GATK	yes	3402	2	3425
500	Velvet	1stAssy	Bowtie	STRICT	20	FREEBAYES	no	3429	1	500	Velvet	2ndAssy	Bowtie	STRICT	20	FREEBAYES	no	3435	2	3432
500	Velvet	1stAssy	Bowtie	STRICT	20	GATK	yes	3413	1	500	Velvet	2ndAssy	Bowtie	STRICT	20	GATK	yes	3452	2	3432.5
500	Velvet	1stAssy	Bowtie	RELAXED	20	FREEBAYES	yes	3427	1	500	Velvet	2ndAssy	Bowtie	RELAXED	20	FREEBAYES	yes	3442	2	3434.5
1000	Velvet	1stAssy	Bowtie	STRICT	20	FREEBAYES	yes	3539	1	1000	Velvet	2ndAssy	Bowtie	STRICT	20	FREEBAYES	yes	3442	2	3490.5
300	Allpaths	1stAssy	BWA	RELAXED	20	FREEBAYES	yes	3433	1	300	Allpaths	2ndAssy	BWA	RELAXED	20	FREEBAYES	yes	3641	2	3537
300	Velvet	1stAssy	Bowtie	STRICT	0	GATK	no	3608	1	300	Velvet	2ndAssy	Bowtie	STRICT	0	GATK	no	3594	2	3601
300	Velvet	1stAssy	Bowtie	STRICT	20	GATK	no	3645	1	300	Velvet	2ndAssy	Bowtie	STRICT	20	GATK	no	3609	2	3627
100	Velvet	1stAssy	BWA	STRICT	0	FREEBAYES	yes	3626	1	100	Velvet	2ndAssy	BWA	STRICT	0	FREEBAYES	yes	3661	2	3643.5
500	Allpaths	1stAssy	Bowtie	RELAXED	20	FREEBAYES	yes	3865	1	500	Allpaths	2ndAssy	Bowtie	RELAXED	20	FREEBAYES	yes	3491	2	3678
300	Allpaths	1stAssy	Bowtie	STRICT	0	GATK	no	3791	1	300	Allpaths	2ndAssy	Bowtie	STRICT	0	GATK	no	3583	2	3687
300	Allpaths	1stAssy	Bowtie	STRICT	20	GATK	no	3801	1	300	Allpaths	2ndAssy	Bowtie	STRICT	20	GATK	no	3605	2	3703
500	Allpaths	1stAssy	BWA	STRICT	0	FREEBAYES	no	3795	1	500	Allpaths	2ndAssy	BWA	STRICT	0	FREEBAYES	no	3691	2	3743
50	Velvet	1stAssy	Bowtie	STRICT	0	FREEBAYES	yes	3741	1	50	Velvet	2ndAssy	Bowtie	STRICT	0	FREEBAYES	yes	3785	2	3763
300	CONTROL	1stCONTROL	Bowtie	RELAXED	20	GATK	yes	3827	1	300	CONTROL	2ndCONTROL	Bowtie	RELAXED	20	GATK	yes	3713	2	3770
1000	Velvet	1stAssy	BWA	STRICT	0	FREEBAYES	yes	3802	1	1000	Velvet	2ndAssy	BWA	STRICT	0	FREEBAYES	yes	3744	2	3773
500	Velvet	1stAssy	BWA	RELAXED	20	FREEBAYES	yes	3764	1	500	Velvet	2ndAssy	BWA	RELAXED	20	FREEBAYES	yes	3810	2	3787
1000	Velvet	1stAssy	Bowtie	STRICT	20	FREEBAYES	no	3870	1	1000	Velvet	2ndAssy	Bowtie	STRICT	20	FREEBAYES	no	3774	2	3822
300	CONTROL	1stCONTROL	Bowtie	RELAXED	20	GATK	no	3903	1	300	CONTROL	2ndCONTROL	Bowtie	RELAXED	20	GATK	no	3782	2	3842.5
1000	Allpaths	1stAssy	Bowtie	STRICT	0	FREEBAYES	yes	3865	1	1000	Allpaths	2ndAssy	Bowtie	STRICT	0	FREEBAYES	yes	3848	2	3856.5
50	Velvet	1stAssy	BWA	STRICT	0	FREEBAYES	no	3911	1	50	Velvet	2ndAssy	BWA	STRICT	0	FREEBAYES	no	3806	2	3858.5
50	Allpaths	1stAssy	BWA	RELAXED	20	GATK	yes	3805	1	50	Allpaths	2ndAssy	BWA	RELAXED	20	GATK	yes	3966	2	3885.5
100	Velvet	1stAssy	BWA	RELAXED	0	FREEBAYES	yes	3938	1	100	Velvet	2ndAssy	BWA	RELAXED	0	FREEBAYES	yes	3851	2	3894.5
1000	Allpaths	1stAssy	Bowtie	STRICT	20	GATK	yes	3954	1	1000	Allpaths	2ndAssy	Bowtie	STRICT	20	GATK	yes	3873	2	3913.5
500	Velvet	1stAssy	Bowtie	STRICT	0	GATK	no	3892	1	500	Velvet	2ndAssy	Bowtie	STRICT	0	GATK	no	3990	2	3941
1000	Velvet	1stAssy	Bowtie	STRICT	20	GATK	yes	3937	1	1000	Velvet	2ndAssy	Bowtie	STRICT	20	GATK	yes	3974	2	3955.5
500	Velvet	1stAssy	Bowtie	STRICT	20	GATK	no	3914	1	500	Velvet	2ndAssy	Bowtie	STRICT	20	GATK	no	4009	2	3961.5
50	Velvet	1stAssy	BWA	RELAXED	0	FREEBAYES	yes	3989	1	50	Velvet	2ndAssy	BWA	RELAXED	0	FREEBAYES	yes	3969	2	3979
500	Velvet	1stAssy	Bowtie	RELAXED	20	FREEBAYES	no	3995	1	500	Velvet	2ndAssy	Bowtie	RELAXED	20	FREEBAYES	no	3992	2	3993.5
500	Allpaths	1stAssy	Bowtie	STRICT	20	GATK	no	3980	1	500	Allpaths	2ndAssy	Bowtie	STRICT	20	GATK	no	4009	2	3994.5
500	Allpaths	1stAssy	Bowtie	STRICT	0	GATK	no	4003	1	500	Allpaths	2ndAssy	Bowtie	STRICT	0	GATK	no	3993	2	3998
500	Allpaths	1stAssy	Bowtie	RELAXED	20	GATK	yes	3932	1	500	Allpaths	2ndAssy	Bowtie	RELAXED	20	GATK	yes	4065	2	3998.5
50	Allpaths	1stAssy	Bowtie	RELAXED	20	GATK	yes	3913	1	50	Allpaths	2ndAssy	Bowtie	RELAXED	20	GATK	yes	4110	2	4011.5
1000	Velvet	1stAssy	BWA	RELAXED	0	GATK	yes	3975	1	1000	Velvet	2ndAssy	BWA	RELAXED	0	GATK	yes	4095	2	4035
500	Velvet	1stAssy	BWA	STRICT	0	FREEBAYES	yes	4072	1	500	Velvet	2ndAssy	BWA	STRICT	0	FREEBAYES	yes	4056	2	4064
50	Allpaths	1stAssy	BWA	STRICT	0	FREEBAYES	no	4081	1	50	Allpaths	2ndAssy	BWA	STRICT	0	FREEBAYES	no	4055	2	4068
50	Velvet	1stAssy	Bowtie	RELAXED	0	FREEBAYES	yes	4088	1	50	Velvet	2ndAssy	Bowtie	RELAXED	0	FREEBAYES	yes	4058	2	4073
150	Allpaths	1stAssy	Bowtie	RELAXED	20	GATK	yes	3995	1	150	Allpaths	2ndAssy	Bowtie	RELAXED	20	GATK	yes	4192	2	4093.5
150	Velvet	1stAssy	BWA	STRICT	0	FREEBAYES	yes	4167	1	150	Velvet	2ndAssy	BWA	STRICT	0	FREEBAYES	yes	4042	2	4104.5
1000	Velvet	1stAssy	BWA	STRICT	0	FREEBAYES	no	4148	1	1000	Velvet	2ndAssy	BWA	STRICT	0	FREEBAYES	no	4071	2	4109.5
300	Allpaths	1stAssy	BWA	STRICT	0	FREEBAYES	no	4141	1	300	Allpaths	2ndAssy	BWA	STRICT	0	FREEBAYES	no	4113	2	4127
500	Velvet	1stAssy	BWA	RELAXED	20	FREEBAYES	no	4111	1	500	Velvet	2ndAssy	BWA	RELAXED	20	FREEBAYES	no	4148	2	4129.5
300	Velvet	1stAssy	BWA	STRICT	0	FREEBAYES	yes	4120	1	300	Velvet	2ndAssy	BWA	STRICT	0	FREEBAYES	yes	4142	2	4131
500	Allpaths	1stAssy	BWA	RELAXED	20	FREEBAYES	yes	4063	1	500	Allpaths	2ndAssy	BWA	RELAXED	20	FREEBAYES	yes	4282	2	4172.5
50	Allpaths	1stAssy	Bowtie	RELAXED	0	FREEBAYES	yes	4220	1	50	Allpaths	2ndAssy	Bowtie	RELAXED	0	FREEBAYES	yes	4131	2	4175.5
1000	Velvet	1stAssy	Bowtie	STRICT	0	GATK	no	4316	1	1000	Velvet	2ndAssy	Bowtie	STRICT	0	GATK	no	4302	2	4309
100	Allpaths	1stAssy	BWA	RELAXED	0	FREEBAYES	yes	4245	1	100	Allpaths	2ndAssy	BWA	RELAXED	0	FREEBAYES	yes	4397	2	4321
1000	Allpaths	1stAssy	Bowtie	STRICT	20	GATK	no	4393	1	1000	Allpaths	2ndAssy	Bowtie	STRICT	20	GATK	no	4257	2	4325
50	Allpaths	1stAssy	BWA	RELAXED	20	FREEBAYES	no	4274	1	50	Allpaths	2ndAssy	BWA	RELAXED	20	FREEBAYES	no	4378	2	4326
1000	Velvet	1stAssy	Bowtie	STRICT	20	GATK	no	4314	1	1000	Velvet	2ndAssy	Bowtie	STRICT	20	GATK	no	4340	2	4327
1000	Allpaths	1stAssy	Bowtie	STRICT	0	GATK	no	4436	1	1000	Allpaths	2ndAssy	Bowtie	STRICT	0	GATK	no	4278	2	4357
300	Velvet	1stAssy	Bowtie	RELAXED	0	GATK	yes	4421	1	300	Velvet	2ndAssy	Bowtie	RELAXED	0	GATK	yes	4465	2	4443
500	Velvet	1stAssy	BWA	RELAXED	20	GATK	yes	4419	1	500	Velvet	2ndAssy	BWA	RELAXED	20	GATK	yes	4555	2	4487
100	Allpaths	1stAssy	BWA	RELAXED	20	GATK	yes	4427	1	100	Allpaths	2ndAssy	BWA	RELAXED	20	GATK	yes	4573	2	4500
50	Allpaths	1stAssy	BWA	RELAXED	0	FREEBAYES	yes	4530	1	50	Allpaths	2ndAssy	BWA	RELAXED	0	FREEBAYES	yes	4657	2	4593.5
1000	Velvet	1stAssy	Bowtie	STRICT	0	FREEBAYES	yes	4659	1	1000	Velvet	2ndAssy	Bowtie	STRICT	0	FREEBAYES	yes	4530	2	4594.5
100	Velvet	1stAssy	BWA	STRICT	0	FREEBAYES	no	4611	1	100	Velvet	2ndAssy	BWA	STRICT	0	FREEBAYES	no	4585	2	4598
150	Velvet	1stAssy	BWA	RELAXED	0	FREEBAYES	yes	4669	1	150	Velvet	2ndAssy	BWA	RELAXED	0	FREEBAYES	yes	4594	2	4631.5
150	Allpaths	1stAssy	BWA	RELAXED	0	FREEBAYES	yes	4532	1	150	Allpaths	2ndAssy	BWA	RELAXED	0	FREEBAYES	yes	4745	2	4638.5
100	Velvet	1stAssy	Bowtie	STRICT	0	FREEBAYES	yes	4679	1	100	Velvet	2ndAssy	Bowtie	STRICT	0	FREEBAYES	yes	4642	2	4660.5
1000	Velvet	1stAssy	Bowtie	RELAXED	20	GATK	yes	4687	1	1000	Velvet	2ndAssy	Bowtie	RELAXED	20	GATK	yes	4659	2	4673
500	Velvet	1stAssy	Bowtie	STRICT	0	FREEBAYES	yes	4654	1	500	Velvet	2ndAssy	Bowtie	STRICT	0	FREEBAYES	yes	4765	2	4709.5
50	Allpaths	1stAssy	Bowtie	RELAXED	20	FREEBAYES	no	4676	1	50	Allpaths	2ndAssy	Bowtie	RELAXED	20	FREEBAYES	no	4779	2	4727.5
100	Allpaths	1stAssy	BWA	STRICT	0	FREEBAYES	no	4646	1	100	Allpaths	2ndAssy	BWA	STRICT	0	FREEBAYES	no	4813	2	4729.5
150	Allpaths	1stAssy	BWA	STRICT	0	FREEBAYES	no	4657	1	150	Allpaths	2ndAssy	BWA	STRICT	0	FREEBAYES	no	4811	2	4734
100	Allpaths	1stAssy	Bowtie	RELAXED	20	FREEBAYES	no	4745	1	100	Allpaths	2ndAssy	Bowtie	RELAXED	20	FREEBAYES	no	4787	2	4766
500	Velvet	1stAssy	BWA	RELAXED	0	GATK	no	4828	1	500	Velvet	2ndAssy	BWA	RELAXED	0	GATK	no	4764	2	4796
1000	Velvet	1stAssy	BWA	RELAXED	20	FREEBAYES	yes	5008	1	1000	Velvet	2ndAssy	BWA	RELAXED	20	FREEBAYES	yes	4610	2	4809
50	Velvet	1stAssy	Bowtie	STRICT	0	FREEBAYES	no	4825	1	50	Velvet	2ndAssy	Bowtie	STRICT	0	FREEBAYES	no	4825	2	4825
300	Velvet	1stAssy	Bowtie	STRICT	0	FREEBAYES	yes	4848	1	300	Velvet	2ndAssy	Bowtie	STRICT	0	FREEBAYES	yes	4865	2	4856.5
500	Velvet	1stAssy	BWA	STRICT	0	FREEBAYES	no	4910	1	500	Velvet	2ndAssy	BWA	STRICT	0	FREEBAYES	no	4879	2	4894.5
150	Velvet	1stAssy	Bowtie	STRICT	0	FREEBAYES	yes	5025	1	150	Velvet	2ndAssy	Bowtie	STRICT	0	FREEBAYES	yes	4804	2	4914.5
1000	Allpaths	1stAssy	BWA	RELAXED	20	FREEBAYES	yes	5051	1	1000	Allpaths	2ndAssy	BWA	RELAXED	20	FREEBAYES	yes	4810	2	4930.5
500	Velvet	1stAssy	BWA	RELAXED	20	GATK	no	4964	1	500	Velvet	2ndAssy	BWA	RELAXED	20	GATK	no	5078	2	5021
50	Velvet	1stAssy	BWA	RELAXED	0	FREEBAYES	no	5220	1	50	Velvet	2ndAssy	BWA	RELAXED	0	FREEBAYES	no	5186	2	5203
1000	Velvet	1stAssy	Bowtie	RELAXED	20	FREEBAYES	yes	5258	1	1000	Velvet	2ndAssy	Bowtie	RELAXED	20	FREEBAYES	yes	5191	2	5224.5
1000	Velvet	1stAssy	BWA	RELAXED	20	FREEBAYES	no	5515	1	1000	Velvet	2ndAssy	BWA	RELAXED	20	FREEBAYES	no	4994	2	5254.5
300	Velvet	1stAssy	BWA	STRICT	0	FREEBAYES	no	5264	1	300	Velvet	2ndAssy	BWA	STRICT	0	FREEBAYES	no	5273	2	5268.5
100	Allpaths	1stAssy	Bowtie	RELAXED	0	FREEBAYES	yes	5352	1	100	Allpaths	2ndAssy	Bowtie	RELAXED	0	FREEBAYES	yes	5193	2	5272.5
150	Velvet	1stAssy	BWA	STRICT	0	FREEBAYES	no	5327	1	150	Velvet	2ndAssy	BWA	STRICT	0	FREEBAYES	no	5222	2	5274.5
1000	Velvet	1stAssy	Bowtie	RELAXED	0	GATK	no	5274	1	1000	Velvet	2ndAssy	Bowtie	RELAXED	0	GATK	no	5278	2	5276
1000	Allpaths	1stAssy	Bowtie	STRICT	0	FREEBAYES	no	5404	1	1000	Allpaths	2ndAssy	Bowtie	STRICT	0	FREEBAYES	no	5220	2	5312
50	Velvet	1stAssy	Bowtie	RELAXED	0	FREEBAYES	no	5395	1	50	Velvet	2ndAssy	Bowtie	RELAXED	0	FREEBAYES	no	5264	2	5329.5
1000	Allpaths	1stAssy	BWA	RELAXED	0	GATK	yes	5396	1	1000	Allpaths	2ndAssy	BWA	RELAXED	0	GATK	yes	5309	2	5352.5
100	Velvet	1stAssy	BWA	RELAXED	0	FREEBAYES	no	5490	1	100	Velvet	2ndAssy	BWA	RELAXED	0	FREEBAYES	no	5329	2	5409.5
300	Allpaths	1stAssy	BWA	RELAXED	0	FREEBAYES	yes	5487	1	300	Allpaths	2ndAssy	BWA	RELAXED	0	FREEBAYES	yes	5386	2	5436.5
150	Allpaths	1stAssy	Bowtie	RELAXED	20	FREEBAYES	no	5459	1	150	Allpaths	2ndAssy	Bowtie	RELAXED	20	FREEBAYES	no	5536	2	5497.5
150	Allpaths	1stAssy	BWA	RELAXED	20	GATK	yes	5333	1	150	Allpaths	2ndAssy	BWA	RELAXED	20	GATK	yes	5792	2	5562.5
1000	Allpaths	1stAssy	Bowtie	RELAXED	20	FREEBAYES	yes	5900	1	1000	Allpaths	2ndAssy	Bowtie	RELAXED	20	FREEBAYES	yes	5486	2	5693
500	Allpaths	1stAssy	Bowtie	STRICT	0	FREEBAYES	no	5669	1	500	Allpaths	2ndAssy	Bowtie	STRICT	0	FREEBAYES	no	5721	2	5695
300	Velvet	1stAssy	BWA	RELAXED	0	FREEBAYES	yes	5825	1	300	Velvet	2ndAssy	BWA	RELAXED	0	FREEBAYES	yes	5585	2	5705
1000	Velvet	1stAssy	Bowtie	RELAXED	20	GATK	no	5695	1	1000	Velvet	2ndAssy	Bowtie	RELAXED	20	GATK	no	5761	2	5728
300	Allpaths	1stAssy	Bowtie	RELAXED	20	FREEBAYES	yes	5818	1	300	Allpaths	2ndAssy	Bowtie	RELAXED	20	FREEBAYES	yes	5642	2	5730
1000	Allpaths	1stAssy	Bowtie	RELAXED	20	GATK	yes	5914	1	1000	Allpaths	2ndAssy	Bowtie	RELAXED	20	GATK	yes	5693	2	5803.5
300	Allpaths	1stAssy	Bowtie	STRICT	0	FREEBAYES	no	5804	1	300	Allpaths	2ndAssy	Bowtie	STRICT	0	FREEBAYES	no	5920	2	5862
500	Velvet	1stAssy	BWA	RELAXED	0	FREEBAYES	yes	5803	1	500	Velvet	2ndAssy	BWA	RELAXED	0	FREEBAYES	yes	5953	2	5878
1000	Velvet	1stAssy	BWA	RELAXED	20	GATK	yes	6011	1	1000	Velvet	2ndAssy	BWA	RELAXED	20	GATK	yes	5782	2	5896.5
100	Allpaths	1stAssy	BWA	RELAXED	20	FREEBAYES	no	5870	1	100	Allpaths	2ndAssy	BWA	RELAXED	20	FREEBAYES	no	5956	2	5913
500	Allpaths	1stAssy	BWA	RELAXED	0	FREEBAYES	yes	6059	1	500	Allpaths	2ndAssy	BWA	RELAXED	0	FREEBAYES	yes	6077	2	6068
1000	Velvet	1stAssy	Bowtie	RELAXED	20	FREEBAYES	no	6187	1	1000	Velvet	2ndAssy	Bowtie	RELAXED	20	FREEBAYES	no	6057	2	6122
1000	Allpaths	1stAssy	BWA	RELAXED	0	FREEBAYES	yes	6017	1	1000	Allpaths	2ndAssy	BWA	RELAXED	0	FREEBAYES	yes	6361	2	6189
1000	Velvet	1stAssy	BWA	RELAXED	0	GATK	no	6219	1	1000	Velvet	2ndAssy	BWA	RELAXED	0	GATK	no	6172	2	6195.5
150	Allpaths	1stAssy	Bowtie	STRICT	0	FREEBAYES	no	6198	1	150	Allpaths	2ndAssy	Bowtie	STRICT	0	FREEBAYES	no	6252	2	6225
150	Allpaths	1stAssy	Bowtie	RELAXED	0	FREEBAYES	yes	6236	1	150	Allpaths	2ndAssy	Bowtie	RELAXED	0	FREEBAYES	yes	6388	2	6312
50	Allpaths	1stAssy	BWA	RELAXED	0	GATK	no	7564	1	50	Allpaths	2ndAssy	BWA	RELAXED	0	GATK	no	5068	2	6316
1000	Velvet	1stAssy	Bowtie	STRICT	0	FREEBAYES	no	6358	1	1000	Velvet	2ndAssy	Bowtie	STRICT	0	FREEBAYES	no	6332	2	6345
100	Allpaths	1stAssy	Bowtie	STRICT	0	FREEBAYES	no	6364	1	100	Allpaths	2ndAssy	Bowtie	STRICT	0	FREEBAYES	no	6391	2	6377.5
50	Allpaths	1stAssy	Bowtie	STRICT	0	FREEBAYES	no	6279	1	50	Allpaths	2ndAssy	Bowtie	STRICT	0	FREEBAYES	no	6486	2	6382.5
500	Allpaths	1stAssy	Bowtie	RELAXED	20	FREEBAYES	no	6532	1	500	Allpaths	2ndAssy	Bowtie	RELAXED	20	FREEBAYES	no	6337	2	6434.5
1000	Velvet	1stAssy	BWA	RELAXED	0	FREEBAYES	yes	6550	1	1000	Velvet	2ndAssy	BWA	RELAXED	0	FREEBAYES	yes	6349	2	6449.5
100	Velvet	1stAssy	Bowtie	RELAXED	0	FREEBAYES	yes	6555	1	100	Velvet	2ndAssy	Bowtie	RELAXED	0	FREEBAYES	yes	6467	2	6511
300	Velvet	1stAssy	Bowtie	RELAXED	20	FREEBAYES	yes	6451	1	300	Velvet	2ndAssy	Bowtie	RELAXED	20	FREEBAYES	yes	6628	2	6539.5
300	Velvet	1stAssy	Bowtie	RELAXED	0	GATK	no	6570	1	300	Velvet	2ndAssy	Bowtie	RELAXED	0	GATK	no	6589	2	6579.5
1000	Velvet	1stAssy	BWA	RELAXED	20	GATK	no	6732	1	1000	Velvet	2ndAssy	BWA	RELAXED	20	GATK	no	6438	2	6585
150	Velvet	1stAssy	BWA	RELAXED	0	FREEBAYES	no	6729	1	150	Velvet	2ndAssy	BWA	RELAXED	0	FREEBAYES	no	6624	2	6676.5
100	Velvet	1stAssy	Bowtie	STRICT	0	FREEBAYES	no	6743	1	100	Velvet	2ndAssy	Bowtie	STRICT	0	FREEBAYES	no	6656	2	6699.5
300	Velvet	1stAssy	Bowtie	RELAXED	20	GATK	yes	6898	1	300	Velvet	2ndAssy	Bowtie	RELAXED	20	GATK	yes	6972	2	6935
300	Velvet	1stAssy	Bowtie	RELAXED	20	FREEBAYES	no	6854	1	300	Velvet	2ndAssy	Bowtie	RELAXED	20	FREEBAYES	no	7020	2	6937
500	Velvet	1stAssy	Bowtie	STRICT	0	FREEBAYES	no	6978	1	500	Velvet	2ndAssy	Bowtie	STRICT	0	FREEBAYES	no	7073	2	7025.5
150	Allpaths	1stAssy	BWA	RELAXED	20	FREEBAYES	no	7047	1	150	Allpaths	2ndAssy	BWA	RELAXED	20	FREEBAYES	no	7085	2	7066
300	Velvet	1stAssy	Bowtie	STRICT	0	FREEBAYES	no	7202	1	300	Velvet	2ndAssy	Bowtie	STRICT	0	FREEBAYES	no	7232	2	7217
150	Velvet	1stAssy	Bowtie	STRICT	0	FREEBAYES	no	7524	1	150	Velvet	2ndAssy	Bowtie	STRICT	0	FREEBAYES	no	7322	2	7423
300	Velvet	1stAssy	Bowtie	RELAXED	20	GATK	no	7408	1	300	Velvet	2ndAssy	Bowtie	RELAXED	20	GATK	no	7468	2	7438
150	Velvet	1stAssy	Bowtie	RELAXED	0	FREEBAYES	yes	7694	1	150	Velvet	2ndAssy	Bowtie	RELAXED	0	FREEBAYES	yes	7476	2	7585
50	Allpaths	1stAssy	Bowtie	RELAXED	0	GATK	no	7435	1	50	Allpaths	2ndAssy	Bowtie	RELAXED	0	GATK	no	7793	2	7614
50	Allpaths	1stAssy	Bowtie	RELAXED	20	GATK	no	7519	1	50	Allpaths	2ndAssy	Bowtie	RELAXED	20	GATK	no	7718	2	7618.5
100	Allpaths	1stAssy	Bowtie	RELAXED	20	GATK	no	7644	1	100	Allpaths	2ndAssy	Bowtie	RELAXED	20	GATK	no	7615	2	7629.5
100	Allpaths	1stAssy	Bowtie	RELAXED	0	GATK	no	7718	1	100	Allpaths	2ndAssy	Bowtie	RELAXED	0	GATK	no	7726	2	7722
500	Allpaths	1stAssy	Bowtie	RELAXED	0	GATK	no	7643	1	500	Allpaths	2ndAssy	Bowtie	RELAXED	0	GATK	no	7840	2	7741.5
300	Allpaths	1stAssy	BWA	RELAXED	20	GATK	yes	7480	1	300	Allpaths	2ndAssy	BWA	RELAXED	20	GATK	yes	8008	2	7744
500	Allpaths	1stAssy	Bowtie	RELAXED	20	GATK	no	7600	1	500	Allpaths	2ndAssy	Bowtie	RELAXED	20	GATK	no	7901	2	7750.5
500	Allpaths	1stAssy	BWA	RELAXED	20	GATK	yes	6588	1	500	Allpaths	2ndAssy	BWA	RELAXED	20	GATK	yes	8931	2	7759.5
1000	Allpaths	1stAssy	BWA	RELAXED	20	FREEBAYES	no	7889	1	1000	Allpaths	2ndAssy	BWA	RELAXED	20	FREEBAYES	no	7634	2	7761.5
50	Allpaths	1stAssy	BWA	RELAXED	20	GATK	no	7754	1	50	Allpaths	2ndAssy	BWA	RELAXED	20	GATK	no	7928	2	7841
300	Allpaths	1stAssy	Bowtie	RELAXED	20	GATK	yes	8275	1	300	Allpaths	2ndAssy	Bowtie	RELAXED	20	GATK	yes	7980	2	8127.5
300	Allpaths	1stAssy	BWA	RELAXED	20	FREEBAYES	no	8118	1	300	Allpaths	2ndAssy	BWA	RELAXED	20	FREEBAYES	no	8345	2	8231.5
500	Allpaths	1stAssy	BWA	RELAXED	20	FREEBAYES	no	8262	1	500	Allpaths	2ndAssy	BWA	RELAXED	20	FREEBAYES	no	8446	2	8354
300	Allpaths	1stAssy	Bowtie	RELAXED	20	FREEBAYES	no	8430	1	300	Allpaths	2ndAssy	Bowtie	RELAXED	20	FREEBAYES	no	8380	2	8405
500	Allpaths	1stAssy	Bowtie	RELAXED	0	FREEBAYES	yes	8589	1	500	Allpaths	2ndAssy	Bowtie	RELAXED	0	FREEBAYES	yes	8409	2	8499
1000	Allpaths	1stAssy	Bowtie	RELAXED	20	FREEBAYES	no	8805	1	1000	Allpaths	2ndAssy	Bowtie	RELAXED	20	FREEBAYES	no	8346	2	8575.5
150	Allpaths	1stAssy	Bowtie	RELAXED	20	GATK	no	8540	1	150	Allpaths	2ndAssy	Bowtie	RELAXED	20	GATK	no	8739	2	8639.5
150	Allpaths	1stAssy	Bowtie	RELAXED	0	GATK	no	8572	1	150	Allpaths	2ndAssy	Bowtie	RELAXED	0	GATK	no	8716	2	8644
300	Velvet	1stAssy	BWA	RELAXED	0	FREEBAYES	no	8897	1	300	Velvet	2ndAssy	BWA	RELAXED	0	FREEBAYES	no	8738	2	8817.5
500	Velvet	1stAssy	Bowtie	RELAXED	0	FREEBAYES	yes	8883	1	500	Velvet	2ndAssy	Bowtie	RELAXED	0	FREEBAYES	yes	9163	2	9023
1000	Allpaths	1stAssy	BWA	RELAXED	20	GATK	yes	9037	1	1000	Allpaths	2ndAssy	BWA	RELAXED	20	GATK	yes	9131	2	9084
1000	Velvet	1stAssy	Bowtie	RELAXED	0	FREEBAYES	yes	9414	1	1000	Velvet	2ndAssy	Bowtie	RELAXED	0	FREEBAYES	yes	9105	2	9259.5
1000	Allpaths	1stAssy	Bowtie	RELAXED	0	GATK	no	9436	1	1000	Allpaths	2ndAssy	Bowtie	RELAXED	0	GATK	no	9251	2	9343.5
1000	Allpaths	1stAssy	Bowtie	RELAXED	20	GATK	no	9657	1	1000	Allpaths	2ndAssy	Bowtie	RELAXED	20	GATK	no	9204	2	9430.5
500	Velvet	1stAssy	BWA	RELAXED	0	FREEBAYES	no	9347	1	500	Velvet	2ndAssy	BWA	RELAXED	0	FREEBAYES	no	9566	2	9456.5
100	Velvet	1stAssy	Bowtie	RELAXED	0	FREEBAYES	no	9812	1	100	Velvet	2ndAssy	Bowtie	RELAXED	0	FREEBAYES	no	9630	2	9721
1000	Velvet	1stAssy	BWA	RELAXED	0	FREEBAYES	no	9821	1	1000	Velvet	2ndAssy	BWA	RELAXED	0	FREEBAYES	no	9666	2	9743.5
1000	Allpaths	1stAssy	Bowtie	RELAXED	0	FREEBAYES	yes	10812	1	1000	Allpaths	2ndAssy	Bowtie	RELAXED	0	FREEBAYES	yes	10451	2	10631.5
100	Allpaths	1stAssy	BWA	RELAXED	0	GATK	no	10585	1	100	Allpaths	2ndAssy	BWA	RELAXED	0	GATK	no	10771	2	10678
100	Allpaths	1stAssy	BWA	RELAXED	20	GATK	no	10590	1	100	Allpaths	2ndAssy	BWA	RELAXED	20	GATK	no	10896	2	10743
300	Allpaths	1stAssy	Bowtie	RELAXED	0	GATK	no	11082	1	300	Allpaths	2ndAssy	Bowtie	RELAXED	0	GATK	no	11203	2	11142.5
300	Allpaths	1stAssy	Bowtie	RELAXED	20	GATK	no	11856	1	300	Allpaths	2ndAssy	Bowtie	RELAXED	20	GATK	no	11924	2	11890
150	Velvet	1stAssy	Bowtie	RELAXED	0	FREEBAYES	no	12652	1	150	Velvet	2ndAssy	Bowtie	RELAXED	0	FREEBAYES	no	12324	2	12488
500	Allpaths	1stAssy	BWA	RELAXED	0	GATK	no	10945	1	500	Allpaths	2ndAssy	BWA	RELAXED	0	GATK	no	14336	2	12640.5
500	Allpaths	1stAssy	BWA	RELAXED	20	GATK	no	10987	1	500	Allpaths	2ndAssy	BWA	RELAXED	20	GATK	no	14442	2	12714.5
150	Allpaths	1stAssy	BWA	RELAXED	0	GATK	no	12520	1	150	Allpaths	2ndAssy	BWA	RELAXED	0	GATK	no	12965	2	12742.5
1000	Allpaths	1stAssy	BWA	RELAXED	0	GATK	no	12896	1	1000	Allpaths	2ndAssy	BWA	RELAXED	0	GATK	no	12753	2	12824.5
150	Allpaths	1stAssy	BWA	RELAXED	20	GATK	no	12715	1	150	Allpaths	2ndAssy	BWA	RELAXED	20	GATK	no	13099	2	12907
1000	Allpaths	1stAssy	BWA	RELAXED	20	GATK	no	13011	1	1000	Allpaths	2ndAssy	BWA	RELAXED	20	GATK	no	12946	2	12978.5
50	Allpaths	1stAssy	BWA	RELAXED	0	FREEBAYES	no	13662	1	50	Allpaths	2ndAssy	BWA	RELAXED	0	FREEBAYES	no	14271	2	13966.5
300	Allpaths	1stAssy	BWA	RELAXED	0	GATK	no	13494	1	300	Allpaths	2ndAssy	BWA	RELAXED	0	GATK	no	14538	2	14016
1000	Allpaths	1stAssy	BWA	RELAXED	0	FREEBAYES	no	14294	1	1000	Allpaths	2ndAssy	BWA	RELAXED	0	FREEBAYES	no	14522	2	14408
300	Allpaths	1stAssy	BWA	RELAXED	20	GATK	no	14607	1	300	Allpaths	2ndAssy	BWA	RELAXED	20	GATK	no	14794	2	14700.5
50	Allpaths	1stAssy	Bowtie	RELAXED	0	FREEBAYES	no	15358	1	50	Allpaths	2ndAssy	Bowtie	RELAXED	0	FREEBAYES	no	15714	2	15536
300	Allpaths	1stAssy	Bowtie	RELAXED	0	FREEBAYES	yes	16011	1	300	Allpaths	2ndAssy	Bowtie	RELAXED	0	FREEBAYES	yes	16205	2	16108
500	Velvet	1stAssy	Bowtie	RELAXED	0	FREEBAYES	no	16602	1	500	Velvet	2ndAssy	Bowtie	RELAXED	0	FREEBAYES	no	16525	2	16563.5
300	CONTROL	1stCONTROL	Bowtie	RELAXED	0	FREEBAYES	yes	16984	1	300	CONTROL	2ndCONTROL	Bowtie	RELAXED	0	FREEBAYES	yes	16942	2	16963
100	Allpaths	1stAssy	BWA	RELAXED	0	FREEBAYES	no	16755	1	100	Allpaths	2ndAssy	BWA	RELAXED	0	FREEBAYES	no	17493	2	17124
1000	Velvet	1stAssy	Bowtie	RELAXED	0	FREEBAYES	no	18719	1	1000	Velvet	2ndAssy	Bowtie	RELAXED	0	FREEBAYES	no	18018	2	18368.5
150	Allpaths	1stAssy	BWA	RELAXED	0	FREEBAYES	no	18591	1	150	Allpaths	2ndAssy	BWA	RELAXED	0	FREEBAYES	no	19151	2	18871
500	Allpaths	1stAssy	BWA	RELAXED	0	FREEBAYES	no	18643	1	500	Allpaths	2ndAssy	BWA	RELAXED	0	FREEBAYES	no	19140	2	18891.5
300	Allpaths	1stAssy	BWA	RELAXED	0	FREEBAYES	no	19905	1	300	Allpaths	2ndAssy	BWA	RELAXED	0	FREEBAYES	no	20152	2	20028.5
100	Allpaths	1stAssy	Bowtie	RELAXED	0	FREEBAYES	no	20080	1	100	Allpaths	2ndAssy	Bowtie	RELAXED	0	FREEBAYES	no	20638	2	20359
300	CONTROL	1stCONTROL	Bowtie	RELAXED	0	FREEBAYES	no	20505	1	300	CONTROL	2ndCONTROL	Bowtie	RELAXED	0	FREEBAYES	no	20438	2	20471.5
300	Velvet	1stAssy	Bowtie	RELAXED	0	FREEBAYES	yes	22583	1	300	Velvet	2ndAssy	Bowtie	RELAXED	0	FREEBAYES	yes	22891	2	22737
150	Allpaths	1stAssy	Bowtie	RELAXED	0	FREEBAYES	no	22593	1	150	Allpaths	2ndAssy	Bowtie	RELAXED	0	FREEBAYES	no	22990	2	22791.5
500	Allpaths	1stAssy	Bowtie	RELAXED	0	FREEBAYES	no	26058	1	500	Allpaths	2ndAssy	Bowtie	RELAXED	0	FREEBAYES	no	26448	2	26253
1000	Allpaths	1stAssy	Bowtie	RELAXED	0	FREEBAYES	no	28307	1	1000	Allpaths	2ndAssy	Bowtie	RELAXED	0	FREEBAYES	no	28829	2	28568
300	Velvet	1stAssy	Bowtie	RELAXED	0	FREEBAYES	no	32558	1	300	Velvet	2ndAssy	Bowtie	RELAXED	0	FREEBAYES	no	32498	2	32528
300	Allpaths	1stAssy	Bowtie	RELAXED	0	FREEBAYES	no	35900	1	300	Allpaths	2ndAssy	Bowtie	RELAXED	0	FREEBAYES	no	36621	2	36260.5
